# Supplementary material for: Sodium rubidium hydrogen citrate, NaRbHC6H5O7, and sodium caesium hydrogen citrate, NaCsHC6H5O7: crystal structures and DFT comparisons
Source: Acta Crystallogr E Crystallogr Commun. 2019 Jan 18;75(Pt 2):223–7. doi: 10.1107/S205698901900063X (PMC6362649; doi:10.1107/S205698901900063X)
Supplement: Supplementary file 1 [file e-75-00223-sup1.cif]

##############################################################################
#                                                                            #
# This CIF contains the data in a paper accepted for publication in          #
# Acta Crystallographica Section E. It conforms to the requirements of       #
# Notes for Authors for Acta Crystallographica Section E, and has been       #
# peer reviewed under the auspices of the IUCr Commission on Journals.       #
#                                                                            #
# Full details of the Crystallographic Information File format               #
# are given in the paper "The Crystallographic Information File (CIF):       #
# a New Standard Archive File for Crystallography" by S. R. Hall, F. H.      #
# Allen and I. D. Brown [Acta Cryst. (1991), A47, 655-685].                  #
#                                                                            #
# The current version of the core CIF dictionary is obtainable from          #
# ftp://ftp.iucr.org/pub/cif_core.dic.                                       #
#                                                                            #
# Software is freely available for graphical display of the structure(s)     #
# in this CIF. For information consult the CIF software page                 #
# http://www.iucr.org/resources/cif/software.                                #
#                                                                            #
# This file may be used for bona fide research purposes within the           #
# scientific community so long as proper attribution is given to the journal # 
# article from which it was obtained.                                        #
#                                                                            #
##############################################################################
data_KADU1716_publ
_database_code_depnum_ccdc_archive 'CCDC 1890745'
_audit_creation_method     "from EXP file using GSAS2CIF"
_journal_data_validation_number     ?
_journal_date_recd_electronic     2018-11-23
_journal_date_accepted     2019-01-12
_journal_name_full     'Acta Crystallographica, Section E'
_journal_year     2019
_journal_volume     75
_journal_issue      2
_journal_page_first     223
_journal_page_last     227
_journal_paper_category     GM
_journal_paper_doi     10.1107/S205698901900063X
_journal_coeditor_code     VN2138
_publ_contact_author_name     'James A. Kaduk'
_publ_contact_author_address
;
Department of Chemistry
North Central College
131 S. Loomis St.
Naperville
IL 60540
USA
;
_publ_contact_author_email     kaduk@polycrystallography.com
_publ_contact_author_fax     ?
_publ_contact_author_phone     1-630-605-0274
_publ_section_title
;
Sodium rubidium hydrogen citrate, NaRbHC~6~H~5~O~7~, and sodium caesium hydrogen
citrate, NaCsHC~6~H~5~O~7~: crystal structures and DFT comparisons
;
_publ_section_title_footnote     .
loop_
    _publ_author_name
    _publ_author_footnote
    _publ_author_address
    'Cigler, Andrew J.' .
;Department of Chemistry, North Central College, 131 S. Loomis St.,
Naperville IL 60540, USA
;
    'Kaduk, James A.' .
;Department of Chemistry, North Central College, 131 S. Loomis St.,
Naperville IL 60540, USA
;
_publ_section_synopsis
;
The crystal structures of sodium rubidium hydrogen citrate and sodium caesium
hydrogen citrate have been solved and refined using laboratory X-ray powder
diffraction data, and optimized using density functional techniques. In
NaRbHC~6~H~5~O~7~, the Na and Rb cation coordination spheres form triple
chains along the <i>a</i>-axis direction, and chains of very strong O---H---O
hydrogen bonds run along [111], while in NaCsHC~6~H~5~O~7~ the Na and Cs
coordination polyhedra form layers parallel to (101), and there are chains of
very short and strong hydrogen bonds along [100].
;
_pd_block_id     2018-11-21T11:30|KADU1716|James_A._Kaduk|D2
_chemical_name_systematic     'Poly[(\m-hydrogen citrato)rubidiumsodium]'
_chemical_name_common     'Sodium rubidium hydrogen citrate'
_chemical_formula_moiety     'C6 H6 Na O7 Rb'
_chemical_formula_sum     "C6 H6 Na O7 Rb"
_chemical_formula_structural     'Na Rb H C6 H5 O7'
_chemical_formula_analytical     ?
_chemical_formula_iupac     '[Na Rb (C6 H6 O7)]'
_chemical_formula_weight     298.57
_chemical_melting_point     ?
_chemical_compound_source     ?
_symmetry_cell_setting     triclinic
_symmetry_space_group_name_H-M     "P -1"
_symmetry_space_group_name_Hall     '-P 1'
loop_
    _symmetry_equiv_pos_site_id
    _symmetry_equiv_pos_as_xyz
    1 +x,+y,+z
    -1 -x,-y,-z
_cell_length_a     5.9864(2)
_cell_length_b     8.4104(3)
_cell_length_c     10.2903(3)
_cell_angle_alpha     74.798(3)
_cell_angle_beta     76.756(3)
_cell_angle_gamma     72.878(2)
_cell_volume     471.28(3)
_cell_formula_units_Z     2
_cell_measurement_temperature     300
_cell_special_details     ?
_exptl_crystal_density_diffrn     2.104
_exptl_crystal_density_meas     ?
_exptl_crystal_density_method     ?
_exptl_crystal_F_000     ?
_pd_char_colour     white
_pd_char_particle_morphology     powder
_exptl_absorpt_coefficient_mu     4.168
_exptl_absorpt_process_details
;   GSAS Absorption/surface roughness correction: function number 0
 No correction is applied.
;
_exptl_absorpt_correction_T_min     1.00000
_exptl_absorpt_correction_T_max     1.00000
_exptl_special_details     ?
_diffrn_ambient_temperature     300
_diffrn_source     'selaed X-ray tube'
loop_
    _diffrn_radiation_type
    _diffrn_radiation_wavelength
    K\a~1~ 1.540593
    K\a~2~ 1.544451
_diffrn_radiation_monochromator     ?
_diffrn_measurement_device_type     'Bruker D2 Phaser'
_diffrn_detector     'Si strip'
_pd_instr_dist_src/mono     ?
_pd_instr_dist_mono/spec     ?
_pd_instr_dist_src/spec     141.5
_pd_instr_dist_spec/anal     ?
_pd_instr_dist_anal/detc     ?
_pd_instr_dist_spec/detc     141.5
_pd_instr_location     ?
_diffrn_radiation_probe     x-ray
loop_
    _refln_index_h
    _refln_index_k
    _refln_index_l
    _pd_refln_wavelength_id
    _refln_observed_status
    _refln_F_squared_meas
    _refln_F_squared_calc
    _refln_phase_calc
    _refln_d_spacing
    _gsas_i100_meas
    0 0 1 1 o 1966.510 1971.017 180.00 9.79460 100.00
    0 0 1 2 o 1980.123 1971.017 180.00 9.79460 50.09
    0 1 0 1 o 305.862 298.406 0.00 7.85951 7.09
    0 1 0 2 o 336.997 298.406 0.00 7.85951 3.89
    0 1 1 1 o 170.152 70.173 0.00 6.87245 1.74
    0 1 1 2 o 155.687 70.173 0.00 6.87245 0.79
    1 0 0 1 o 729.437 829.339 0.00 5.64290 6.84
    1 0 0 2 o 789.185 829.339 0.00 5.64290 3.69
    0 1 -1 1 o 55.815 57.683 180.00 5.58563 0.48
    0 1 -1 2 o 52.835 57.683 180.00 5.58563 0.22
    1 1 1 1 o 1167.624 1118.599 0.00 5.31737 7.97
    1 1 1 2 o 1152.886 1118.599 0.00 5.31737 3.91
    1 0 1 1 o 1806.291 1819.767 0.00 5.28014 9.19
    1 0 1 2 o 1812.489 1819.767 0.00 5.28014 4.59
    1 1 0 1 o 1504.443 1506.059 180.00 5.24548 9.64
    1 1 0 2 o 1516.354 1506.059 180.00 5.24548 4.83
    0 0 2 1 o 5076.025 5011.313 180.00 4.89730 60.81
    0 0 2 2 o 4855.299 5011.313 180.00 4.89730 28.90
    0 1 2 1 o 39.126 14.959 0.00 4.61244 0.36
    0 1 2 2 o 29.492 14.959 0.00 4.61244 0.14
    1 0 -1 1 o 448.833 259.890 0.00 4.57443 3.15
    1 0 -1 2 o 543.934 259.890 0.00 4.57443 1.87
    1 1 2 1 o 1298.583 920.638 0.00 4.25478 5.06
    1 1 2 2 o 1272.273 920.638 0.00 4.25478 2.47
    1 1 -1 1 o 1628.415 1580.465 180.00 4.14629 5.02
    1 1 -1 2 o 1604.254 1580.465 180.00 4.14629 2.46
    1 -1 0 1 o 13537.583 13467.320 0.00 4.12243 82.84
    1 -1 0 2 o 13703.342 13467.320 0.00 4.12243 41.71
    1 0 2 1 o 1841.823 1921.660 180.00 4.04294 6.74
    1 0 2 2 o 1864.740 1921.660 180.00 4.04294 3.40
    0 2 1 1 o 24.839 20.975 0.00 3.94365 0.09
    0 2 1 2 o 22.818 20.975 0.00 3.94365 0.04
    0 2 0 1 o 1939.003 1829.146 180.00 3.92976 10.31
    0 2 0 2 o 1778.985 1829.146 180.00 3.92976 4.69
    1 2 1 1 o 255.655 262.050 180.00 3.85632 0.91
    1 2 1 2 o 316.863 262.050 180.00 3.85632 0.56
    1 -1 1 1 o 700.943 691.560 0.00 3.81396 2.72
    0 1 -2 1 o 3217.496 3163.343 0.00 3.81349 16.19
    1 -1 1 2 o 677.598 691.560 0.00 3.81396 1.31
    0 1 -2 2 o 3110.858 3163.343 0.00 3.81349 7.79
    1 -1 -1 1 o 4.986 5.130 180.00 3.78540 0.03
    1 -1 -1 2 o 4.898 5.130 180.00 3.78540 0.01
    1 2 0 1 o 3857.220 3737.804 180.00 3.68455 12.74
    1 2 0 2 o 3868.734 3737.804 180.00 3.68455 6.36
    1 2 2 1 o 1253.302 1638.485 0.00 3.49907 2.64
    1 2 2 2 o 1288.096 1638.485 0.00 3.49907 1.35
    0 2 2 1 o 3151.653 2791.022 0.00 3.43622 8.09
    1 0 -2 1 o 49.914 50.155 0.00 3.42956 0.19
    0 2 2 2 o 2705.018 2791.022 0.00 3.43622 3.45
    1 0 -2 2 o 43.666 50.155 0.00 3.42956 0.08
    0 2 -1 1 o 19.419 28.889 0.00 3.40883 0.08
    0 2 -1 2 o 19.995 28.889 0.00 3.40883 0.04
    0 1 3 1 o 3450.102 3582.580 180.00 3.26714 15.21
    0 0 3 1 o 1790.014 1847.703 0.00 3.26487 9.11
    0 1 3 2 o 3454.806 3582.580 180.00 3.26714 7.58
    0 0 3 2 o 1765.399 1847.703 0.00 3.26487 4.47
    1 1 3 1 o 3660.488 4078.316 180.00 3.22819 10.88
    1 1 3 2 o 3739.064 4078.316 180.00 3.22819 5.53
    1 -1 2 1 o 738.368 710.926 180.00 3.17026 1.69
    1 -1 2 2 o 724.115 710.926 180.00 3.17026 0.82
    1 1 -2 1 o 5754.824 5926.300 0.00 3.14910 12.96
    1 2 -1 1 o 3637.581 3720.456 0.00 3.14778 6.96
    1 1 -2 2 o 5933.472 5926.300 0.00 3.14910 6.65
    1 2 -1 2 o 3743.125 3720.456 0.00 3.14778 3.56
    1 -1 -2 1 o 1596.698 1588.943 180.00 3.13760 6.19
    1 -1 -2 2 o 1612.153 1588.943 180.00 3.13760 3.11
    1 0 3 1 o 1359.503 1442.038 180.00 3.05227 3.93
    1 0 3 2 o 1255.609 1442.038 180.00 3.05227 1.80
    2 1 1 1 o 22.305 28.809 180.00 2.98312 0.04
    2 1 1 2 o 41.155 28.809 180.00 2.98312 0.04
    1 2 3 1 o 1607.439 750.446 180.00 2.92409 2.69
    1 2 3 2 o 1546.940 750.446 180.00 2.92409 1.29
    1 -2 0 1 o 188.774 143.925 180.00 2.90303 0.62
    1 -2 0 2 o 159.313 143.925 180.00 2.90303 0.26
    2 1 0 1 o 7339.772 6735.350 180.00 2.89510 15.23
    2 1 0 2 o 6389.425 6735.350 180.00 2.89510 6.59
    1 -2 -1 1 o 4233.210 4061.437 0.00 2.83794 13.15
    1 -2 -1 2 o 3976.089 4061.437 0.00 2.83794 6.14
    2 0 1 1 o 4573.670 4383.491 0.00 2.83841 8.23
    2 0 0 1 o 206.917 229.563 180.00 2.82145 0.42
    0 2 3 1 o 2769.655 3036.977 180.00 2.81796 5.49
    2 0 1 2 o 4330.440 4383.491 0.00 2.83841 3.87
    2 0 0 2 o 216.660 229.563 180.00 2.82145 0.22
    2 1 2 1 o 1187.784 1252.128 0.00 2.81402 1.95
    0 1 -3 1 o 5795.632 6132.345 0.00 2.81359 16.96
    0 2 3 2 o 2940.880 3036.977 180.00 2.81796 2.90
    0 2 -2 1 o 351.647 426.538 0.00 2.79281 0.70
    2 1 2 2 o 1253.735 1252.128 0.00 2.81402 1.03
    0 1 -3 2 o 5935.218 6132.345 0.00 2.81359 8.64
    0 2 -2 2 o 312.249 426.538 0.00 2.79281 0.30
    1 3 1 1 o 3818.263 4104.425 180.00 2.75766 7.29
    1 3 1 2 o 3834.612 4104.425 180.00 2.75766 3.64
    1 -2 1 1 o 8.006 6.904 180.00 2.73178 0.02
    2 2 1 1 o 1518.633 1644.976 180.00 2.74205 2.79
    1 -2 1 2 o 8.522 6.904 180.00 2.73178 0.01
    2 2 1 2 o 1740.373 1644.976 180.00 2.74205 1.60
    0 3 1 1 o 2785.593 3028.521 180.00 2.67450 5.90
    0 3 1 2 o 2994.209 3028.521 180.00 2.67450 3.16
    1 3 2 1 o 313.322 316.333 180.00 2.66795 0.43
    1 3 2 2 o 334.885 316.333 180.00 2.66795 0.23
    2 2 2 1 o 6252.917 5792.666 180.00 2.65869 10.30
    2 2 2 2 o 6003.608 5792.666 180.00 2.65869 4.92
    1 0 -3 1 o 1041.072 996.680 0.00 2.64351 2.40
    1 3 0 1 o 81.690 78.176 0.00 2.64117 0.13
    2 0 2 1 o 154.436 146.565 180.00 2.64007 0.20
    1 0 -3 2 o 1038.538 996.680 0.00 2.64351 1.19
    1 3 0 2 o 81.160 78.176 0.00 2.64117 0.07
    2 0 2 2 o 153.025 146.565 180.00 2.64007 0.10
    2 2 0 1 o 2599.918 2465.432 0.00 2.62274 3.95
    0 3 0 1 o 2851.005 2763.590 180.00 2.61984 6.50
    2 2 0 2 o 2492.724 2465.432 0.00 2.62274 1.88
    0 3 0 2 o 2770.473 2763.590 180.00 2.61984 3.14
    2 1 -1 1 o 5192.235 5238.291 0.00 2.60738 7.11
    2 1 -1 2 o 5256.612 5238.291 0.00 2.60738 3.58
    2 0 -1 1 o 2638.075 2621.447 180.00 2.59970 4.93
    2 0 -1 2 o 2777.548 2621.447 180.00 2.59970 2.58
    1 2 -2 1 o 212.777 192.745 0.00 2.59034 0.28
    1 -1 3 1 o 281.985 277.474 0.00 2.57261 0.48
    1 2 -2 2 o 222.000 192.745 0.00 2.59034 0.15
    1 -1 3 2 o 291.365 277.474 0.00 2.57261 0.25
    1 -2 -2 1 o 2268.683 2183.804 180.00 2.57756 5.51
    1 -2 -2 2 o 2143.337 2183.804 180.00 2.57756 2.59
    1 -1 -3 1 o 906.717 781.718 0.00 2.54642 2.31
    0 3 2 1 o 2028.831 1644.419 0.00 2.54202 2.99
    1 -1 -3 2 o 991.697 781.718 0.00 2.54642 1.26
    0 3 2 2 o 2018.214 1644.419 0.00 2.54202 1.48
    1 1 4 1 o 0.009 0.037 0.00 2.51957 0.00
    1 1 4 2 o -0.005 0.037 0.00 2.51957 0.00
    2 1 3 1 o 17.650 21.491 0.00 2.49190 0.02
    0 1 4 1 o 3416.016 3884.479 0.00 2.49059 9.01
    2 1 3 2 o 21.550 21.491 0.00 2.49190 0.01
    0 1 4 2 o 3992.121 3884.479 0.00 2.49059 5.24
    2 -1 0 1 o 1406.816 1537.197 0.00 2.46702 2.50
    1 1 -3 1 o 167.588 183.211 180.00 2.46663 0.29
    2 -1 0 2 o 1390.024 1537.197 0.00 2.46702 1.23
    1 1 -3 2 o 165.159 183.211 180.00 2.46663 0.14
    0 0 4 1 o 2053.381 2306.272 0.00 2.44865 5.59
    0 0 4 2 o 2171.331 2306.272 0.00 2.44865 2.94
    2 -1 1 1 o 1753.185 1717.193 0.00 2.43794 2.28
    1 -2 2 1 o 1106.598 1129.831 0.00 2.42399 1.81
    2 -1 1 2 o 1767.172 1717.193 0.00 2.43794 1.14
    1 -2 2 2 o 1107.333 1129.831 0.00 2.42399 0.90
    1 3 3 1 o 4958.103 5128.409 0.00 2.42301 4.50
    0 3 -1 1 o 9446.630 9291.951 0.00 2.40814 16.82
    2 2 3 1 o 7628.874 7965.875 0.00 2.41974 8.50
    1 3 3 2 o 5012.227 5128.409 0.00 2.42301 2.26
    0 3 -1 2 o 9613.003 9291.951 0.00 2.40814 8.51
    2 2 3 2 o 7957.518 7965.875 0.00 2.41974 4.41
    1 0 4 1 o 2463.431 2255.956 0.00 2.39495 4.94
    1 2 4 1 o 231.703 227.633 0.00 2.40366 0.40
    1 0 4 2 o 2454.053 2255.956 0.00 2.39495 2.45
    1 2 4 2 o 243.659 227.633 0.00 2.40366 0.21
    1 3 -1 1 o 1558.345 1595.708 0.00 2.38327 1.92
    1 3 -1 2 o 1490.808 1595.708 0.00 2.38327 0.91
    2 2 -1 1 o 227.591 199.975 0.00 2.36625 0.20
    2 2 -1 2 o 258.532 199.975 0.00 2.36625 0.12
    2 -1 -1 1 o 662.897 553.381 180.00 2.34913 1.19
    2 -1 -1 2 o 764.430 553.381 180.00 2.34913 0.69
    2 0 3 1 o 6112.450 5040.595 180.00 2.33335 5.48
    2 0 3 2 o 5887.450 5040.595 180.00 2.33335 2.62
    2 3 1 1 o 2501.672 2443.649 180.00 2.31868 3.25
    0 2 4 1 o 181.499 203.510 180.00 2.30622 0.28
    2 3 1 2 o 2305.815 2443.649 180.00 2.31868 1.49
    0 2 4 2 o 186.847 203.510 180.00 2.30622 0.14
    2 3 2 1 o 2984.490 3230.918 180.00 2.30001 3.39
    0 2 -3 1 o 626.529 658.746 0.00 2.28691 0.99
    2 3 2 2 o 2968.900 3230.918 180.00 2.30001 1.68
    0 2 -3 2 o 767.349 658.746 0.00 2.28691 0.60
    0 3 3 1 o 952.610 1058.928 0.00 2.29082 1.00
    2 0 -2 1 o 1530.463 1659.952 0.00 2.28721 2.06
    0 3 3 2 o 1025.057 1058.928 0.00 2.29082 0.53
    2 0 -2 2 o 1854.144 1659.952 0.00 2.28721 1.25
    2 -1 2 1 o 1445.466 1003.251 180.00 2.27602 1.21
    2 -1 2 2 o 1754.680 1003.251 180.00 2.27602 0.73
    2 1 -2 1 o 74.813 48.652 0.00 2.26036 0.06
    2 1 -2 2 o 66.019 48.652 0.00 2.26036 0.03
    1 -2 -3 1 o 955.470 750.820 180.00 2.24895 1.61
    1 -2 -3 2 o 869.744 750.820 180.00 2.24895 0.72
    0 1 -4 1 o 4533.234 4435.253 180.00 2.21010 8.33
    0 1 -4 2 o 4544.495 4435.253 180.00 2.21010 4.15
    2 3 0 1 o 1018.319 1031.444 0.00 2.21502 1.02
    2 3 0 2 o 1059.974 1031.444 0.00 2.21502 0.53
    1 -3 0 1 o 6045.109 6059.685 180.00 2.17777 10.17
    1 -3 0 2 o 5549.287 6059.685 180.00 2.17777 4.64
    1 -3 -1 1 o 1154.458 1149.592 0.00 2.17744 1.94
    1 -3 -1 2 o 1038.191 1149.592 0.00 2.17744 0.87
    2 3 3 1 o 1144.256 1344.845 0.00 2.16719 0.96
    2 3 3 2 o 1378.306 1344.845 0.00 2.16719 0.57
    2 1 4 1 o 2667.625 2400.308 180.00 2.14844 2.56
    2 1 4 2 o 2606.520 2400.308 180.00 2.14844 1.24
    1 2 -3 1 o 3518.571 3227.329 180.00 2.14180 3.60
    0 3 -2 1 o 1139.222 906.282 180.00 2.13186 1.44
    2 -1 -2 1 o 6.119 5.379 180.00 2.13704 0.01
    1 2 -3 2 o 3651.512 3227.329 180.00 2.14180 1.86
    0 3 -2 2 o 1109.408 906.282 180.00 2.13186 0.70
    2 -1 -2 2 o 6.916 5.379 180.00 2.13704 0.01
    2 2 4 1 o 2209.883 1658.063 180.00 2.12739 1.90
    1 3 4 1 o 959.030 745.408 180.00 2.12710 0.73
    1 -1 4 1 o 261.457 314.349 0.00 2.11505 0.34
    1 0 -4 1 o 1710.315 1556.715 0.00 2.12225 2.88
    2 2 4 2 o 1745.205 1658.063 180.00 2.12739 0.74
    1 3 4 2 o 777.166 745.408 180.00 2.12710 0.29
    1 -1 4 2 o 243.530 314.349 0.00 2.11505 0.16
    1 0 -4 2 o 1296.562 1556.715 0.00 2.12225 1.10
    1 -2 3 1 o 4335.107 4620.096 0.00 2.09782 5.14
    1 -2 3 2 o 4708.627 4620.096 0.00 2.09782 2.77
    1 -1 -4 1 o 1789.904 1781.948 0.00 2.09562 2.99
    1 4 1 1 o 73.674 70.432 180.00 2.09368 0.09
    1 -1 -4 2 o 1894.596 1781.948 0.00 2.09562 1.58
    1 4 1 2 o 73.364 70.432 180.00 2.09368 0.04
    1 -3 1 1 o 102.192 96.657 0.00 2.07778 0.15
    1 3 -2 1 o 199.958 196.899 180.00 2.08693 0.16
    1 -3 1 2 o 107.643 96.657 0.00 2.07778 0.08
    1 3 -2 2 o 192.800 196.899 180.00 2.08693 0.08
    1 4 2 1 o 2542.444 2401.333 180.00 2.07757 2.27
    1 -3 -2 1 o 463.093 433.458 0.00 2.07690 0.60
    2 2 -2 1 o 1943.870 1698.393 180.00 2.07314 1.28
    1 4 2 2 o 2717.226 2401.333 180.00 2.07757 1.21
    1 -3 -2 2 o 491.489 433.458 0.00 2.07690 0.32
    2 2 -2 2 o 1895.822 1698.393 180.00 2.07314 0.62
    2 -2 0 1 o 5845.216 6245.653 0.00 2.06121 7.84
    2 -2 0 2 o 5389.666 6245.653 0.00 2.06121 3.59
    2 -1 3 1 o 279.644 265.027 180.00 2.04689 0.19
    2 -1 3 2 o 308.479 265.027 180.00 2.04689 0.10
    1 1 5 1 o 3214.278 2733.911 0.00 2.04150 4.82
    1 1 5 2 o 3214.261 2733.911 0.00 2.04150 2.39
    2 3 -1 1 o 358.339 431.111 180.00 2.03077 0.25
    2 0 4 1 o 1052.969 1344.941 0.00 2.02147 0.86
    2 3 -1 2 o 326.815 431.111 180.00 2.03077 0.12
    2 0 4 2 o 1141.043 1344.941 0.00 2.02147 0.46
    2 -2 1 1 o 408.106 513.261 180.00 2.02132 0.42
    0 3 4 1 o 183.100 192.491 180.00 2.01129 0.14
    1 4 0 1 o 791.679 950.105 0.00 2.01856 0.78
    0 4 1 1 o 56.040 54.753 180.00 2.00933 0.05
    2 -2 1 2 o 440.953 513.261 180.00 2.02132 0.23
    0 3 4 2 o 213.123 192.491 180.00 2.01129 0.08
    1 4 0 2 o 858.350 950.105 0.00 2.01856 0.42
    0 4 1 2 o 58.584 54.753 180.00 2.00933 0.03
    2 -2 -1 1 o 95.309 105.739 0.00 2.01277 0.13
    2 -2 -1 2 o 118.065 105.739 0.00 2.01277 0.08
    1 1 -4 1 o 256.245 227.121 180.00 2.00512 0.28
    0 1 5 1 o 4.698 4.358 180.00 2.00166 0.01
    1 1 -4 2 o 227.924 227.121 180.00 2.00512 0.12
    1 2 5 1 o 284.992 284.876 0.00 1.99977 0.32
    0 1 5 2 o 3.403 4.358 180.00 2.00166 0.00
    1 2 5 2 o 226.728 284.876 0.00 1.99977 0.13
    3 1 1 1 o 435.203 644.416 180.00 1.99131 0.37
    2 0 -3 1 o 363.290 601.307 0.00 1.97954 0.38
    3 1 1 2 o 382.391 644.416 180.00 1.99131 0.16
    1 4 3 1 o 33.698 53.890 180.00 1.97611 0.03
    2 0 -3 2 o 407.559 601.307 0.00 1.97954 0.21
    0 4 2 1 o 687.073 1007.884 180.00 1.97183 0.65
    1 4 3 2 o 34.730 53.890 180.00 1.97611 0.01
    0 4 2 2 o 634.580 1007.884 180.00 1.97183 0.30
    0 4 0 1 o 38.247 75.180 180.00 1.96488 0.07
    2 3 4 1 o 11.007 14.348 0.00 1.97012 0.00
    0 4 0 2 o 36.808 75.180 180.00 1.96488 0.03
    0 0 5 1 o 462.731 734.835 180.00 1.95892 0.70
    2 3 4 2 o 9.805 14.348 0.00 1.97012 0.00
    0 0 5 2 o 443.596 734.835 180.00 1.95892 0.33
    1 0 5 1 o 221.992 374.160 0.00 1.95292 0.32
    3 1 2 1 o -0.213 0.158 180.00 1.96065 0.00
    1 0 5 2 o 257.939 374.160 0.00 1.95292 0.19
    3 1 2 2 o -0.269 0.158 180.00 1.96065 0.00
    3 2 1 1 o 616.313 1074.990 180.00 1.95529 0.54
    3 2 1 2 o 702.739 1074.990 180.00 1.95529 0.31
    2 1 -3 1 o 1051.097 1259.613 180.00 1.94183 0.75
    1 -2 -4 1 o 3021.634 3527.163 0.00 1.93978 3.83
    3 2 2 1 o 2602.836 3477.500 180.00 1.94597 2.22
    2 1 -3 2 o 1087.601 1259.613 180.00 1.94183 0.38
    1 -2 -4 2 o 3012.267 3527.163 0.00 1.93978 1.90
    3 1 0 1 o 24.091 29.551 180.00 1.94227 0.02
    3 2 2 2 o 3006.604 3477.500 180.00 1.94597 1.28
    3 1 0 2 o 25.032 29.551 180.00 1.94227 0.01
    2 4 2 1 o 3.544 3.426 180.00 1.92816 0.00
    2 4 2 2 o 3.677 3.426 180.00 1.92816 0.00
    0 2 5 1 o 3335.429 3046.272 0.00 1.92111 3.98
    1 -3 2 1 o 3756.045 3622.527 0.00 1.91298 3.97
    2 4 1 1 o 231.531 210.267 0.00 1.91959 0.17
    1 -3 -3 1 o 5.289 5.149 0.00 1.91184 0.01
    0 2 5 2 o 3267.838 3046.272 0.00 1.92111 1.94
    1 -3 2 2 o 3712.656 3622.527 0.00 1.91298 1.95
    2 4 1 2 o 217.959 210.267 0.00 1.91959 0.08
    1 -3 -3 2 o 5.439 5.149 0.00 1.91184 0.01
    2 -2 2 1 o 0.326 0.256 0.00 1.90698 0.00
    0 2 -4 1 o 425.451 415.030 180.00 1.90674 0.43
    2 -2 2 2 o 0.377 0.256 0.00 1.90698 0.00
    0 2 -4 2 o 431.781 415.030 180.00 1.90674 0.22
    3 0 1 1 o 214.175 204.673 180.00 1.90628 0.17
    2 -1 -3 1 o 4570.431 4364.162 0.00 1.89810 5.45
    3 0 1 2 o 214.214 204.673 180.00 1.90628 0.09
    2 -1 -3 2 o 4533.642 4364.162 0.00 1.89810 2.68
    2 -2 -2 1 o 1364.894 1314.808 180.00 1.89270 1.69
    3 2 0 1 o 118.322 113.102 0.00 1.89016 0.08
    2 -2 -2 2 o 1379.803 1314.808 180.00 1.89270 0.85
    3 2 0 2 o 118.159 113.102 0.00 1.89016 0.04
    1 4 -1 1 o 1818.589 1942.182 180.00 1.87790 1.45
    3 0 0 1 o 898.898 879.599 180.00 1.88097 0.74
    1 4 -1 2 o 1882.396 1942.182 180.00 1.87790 0.75
    3 0 0 2 o 789.529 879.599 180.00 1.88097 0.32
    0 4 3 1 o 3436.719 2747.948 0.00 1.86483 2.36
    0 3 -3 1 o 926.090 758.332 180.00 1.86188 0.77
    0 4 3 2 o 3358.785 2747.948 0.00 1.86483 1.14
    2 4 3 1 o 303.406 240.146 180.00 1.86528 0.18
    3 2 3 1 o 571.415 435.975 0.00 1.86523 0.38
    0 3 -3 2 o 904.685 758.332 180.00 1.86188 0.37
    3 0 2 1 o 1808.335 1487.956 0.00 1.86153 1.10
    2 4 3 2 o 290.812 240.146 180.00 1.86528 0.08
    3 2 3 2 o 519.952 435.975 0.00 1.86523 0.17
    3 1 3 1 o 2.533 1.125 180.00 1.86037 0.01
    0 4 -1 1 o 298.028 249.944 0.00 1.85312 0.29
    3 0 2 2 o 1796.958 1487.956 0.00 1.86153 0.54
    1 3 5 1 o 5129.676 4173.814 180.00 1.84884 3.53
    3 1 3 2 o 2.536 1.125 180.00 1.86037 0.00
    0 4 -1 2 o 303.034 249.944 0.00 1.85312 0.15
    2 1 5 1 o 489.272 393.187 0.00 1.84710 0.39
    1 3 5 2 o 5114.578 4173.814 180.00 1.84884 1.75
    2 2 5 1 o 1076.647 910.973 180.00 1.85068 0.76
    2 1 5 2 o 460.923 393.187 0.00 1.84710 0.18
    2 2 5 2 o 1140.109 910.973 180.00 1.85068 0.40
    2 4 0 1 o 1.432 1.137 0.00 1.84227 0.00
    2 4 0 2 o 0.862 1.137 0.00 1.84227 0.00
    3 1 -1 1 o 879.208 901.590 0.00 1.82932 0.59
    3 1 -1 2 o 1214.679 901.590 0.00 1.82932 0.41
    1 4 4 1 o 2719.682 1889.118 0.00 1.82171 1.29
    1 -2 4 1 o 2744.782 2022.109 180.00 1.81037 2.40
    3 3 2 1 o 1695.950 1200.054 180.00 1.82456 1.24
    1 4 4 2 o 2591.996 1889.118 0.00 1.82171 0.61
    0 1 -5 1 o 239.852 171.279 0.00 1.81374 0.32
    1 3 -3 1 o 2275.249 1685.262 180.00 1.81367 1.50
    1 -2 4 2 o 2585.360 2022.109 180.00 1.81037 1.12
    3 3 2 2 o 1768.275 1200.054 180.00 1.82456 0.64
    2 3 -2 1 o 550.293 386.583 180.00 1.81971 0.27
    2 -1 4 1 o 1482.661 1088.191 0.00 1.81023 0.86
    0 1 -5 2 o 246.394 171.279 0.00 1.81374 0.16
    1 3 -3 2 o 2351.284 1685.262 180.00 1.81367 0.77
    3 3 1 1 o 2060.655 1579.202 0.00 1.81573 1.46
    2 3 -2 2 o 500.841 386.583 180.00 1.81971 0.12
    2 -1 4 2 o 1407.716 1088.191 0.00 1.81023 0.41
    3 3 1 2 o 2164.447 1579.202 0.00 1.81573 0.76
    1 2 -4 1 o 23.253 20.293 0.00 1.80246 0.02
    1 2 -4 2 o 17.456 20.293 0.00 1.80246 0.01
    2 2 -3 1 o 428.326 353.260 180.00 1.80308 0.23
    2 2 -3 2 o 292.408 353.260 180.00 1.80308 0.08
    3 0 -1 1 o 779.658 741.454 0.00 1.79331 0.61
    3 0 -1 2 o 369.694 741.454 0.00 1.79331 0.14
    1 -1 5 1 o 8.754 45.373 180.00 1.77658 0.00
    1 -1 5 2 o 14.456 45.373 180.00 1.77658 0.00
    3 2 -1 1 o 670.394 1137.159 0.00 1.77030 0.39
    3 3 3 1 o 0.969 25.511 0.00 1.77246 0.01
    3 2 -1 2 o 852.488 1137.159 0.00 1.77030 0.24
    1 0 -5 1 o 934.353 1120.654 180.00 1.76281 1.00
    1 -1 -5 1 o 1317.499 1537.957 180.00 1.76216 1.49
    3 3 3 2 o 17.152 25.511 0.00 1.77246 0.01
    1 0 -5 2 o 1021.576 1120.654 180.00 1.76281 0.54
    1 -1 -5 2 o 1385.864 1537.957 180.00 1.76216 0.78
    0 3 5 1 o 175.346 224.370 180.00 1.75493 0.14
    3 0 3 1 o 838.216 899.395 180.00 1.76005 0.39
    2 3 5 1 o 308.506 329.479 180.00 1.75895 0.15
    2 -2 3 1 o 361.713 545.045 0.00 1.75126 0.20
    0 3 5 2 o 130.818 224.370 180.00 1.75493 0.05
    2 0 5 1 o 507.945 838.545 0.00 1.74979 0.33
    2 4 4 1 o 1.095 2.194 0.00 1.74954 0.00
    3 0 3 2 o 760.966 899.395 180.00 1.76005 0.18
    2 3 5 2 o 262.236 329.479 180.00 1.75895 0.06
    2 -2 3 2 o 301.222 545.045 0.00 1.75126 0.08
    2 0 5 2 o 426.292 838.545 0.00 1.74979 0.14
    2 4 4 2 o 0.804 2.194 0.00 1.74954 0.00
    3 3 0 1 o 365.161 668.745 180.00 1.74849 0.23
    1 -4 -1 1 o 307.609 497.121 180.00 1.74066 0.27
    3 3 0 2 o 248.866 668.745 180.00 1.74849 0.08
    1 -4 -1 2 o 426.678 497.121 180.00 1.74066 0.19
    2 -2 -3 1 o 92.537 96.638 0.00 1.73472 0.10
    3 -1 1 1 o 153.729 219.349 0.00 1.73929 0.08
    1 -3 3 1 o 152.825 167.234 180.00 1.72583 0.12
    2 -2 -3 2 o 102.793 96.638 0.00 1.73472 0.05
    3 2 4 1 o 623.906 748.403 0.00 1.73647 0.32
    3 -1 1 2 o 213.045 219.349 0.00 1.73929 0.06
    1 -3 3 2 o 146.512 167.234 180.00 1.72583 0.06
    3 -1 0 1 o 57.894 56.651 180.00 1.73401 0.04
    1 -4 0 1 o 351.498 379.552 180.00 1.72665 0.33
    3 2 4 2 o 818.537 748.403 0.00 1.73647 0.21
    1 -3 -4 1 o 1074.401 1265.808 180.00 1.72466 0.89
    3 -1 0 2 o 60.931 56.651 180.00 1.73401 0.02
    1 -4 0 2 o 324.151 379.552 180.00 1.72665 0.15
    1 -3 -4 2 o 1072.430 1265.808 180.00 1.72466 0.44
    0 4 4 1 o 584.155 654.544 180.00 1.71811 0.32
    2 -3 0 1 o 212.618 237.435 180.00 1.71799 0.19
    2 0 -4 1 o 1339.631 1353.572 180.00 1.71478 1.01
    0 4 4 2 o 667.289 654.544 180.00 1.71811 0.18
    2 -3 0 2 o 242.360 237.435 180.00 1.71799 0.11
    3 1 4 1 o 235.275 268.079 180.00 1.71858 0.11
    2 4 -1 1 o 3859.967 4397.982 180.00 1.71816 2.05
    2 0 -4 2 o 1522.519 1353.572 180.00 1.71478 0.57
    1 4 -2 1 o 648.834 545.566 180.00 1.70857 0.38
    3 1 4 2 o 268.189 268.079 180.00 1.71858 0.06
    2 4 -1 2 o 4412.232 4397.982 180.00 1.71816 1.16
    1 1 6 1 o 94.747 76.131 180.00 1.70697 0.10
    0 4 -2 1 o 937.530 713.216 180.00 1.70442 0.68
    1 4 -2 2 o 738.217 545.566 180.00 1.70857 0.21
    2 -3 -1 1 o 3.271 1.862 0.00 1.70291 0.00
    1 1 6 2 o 106.748 76.131 180.00 1.70697 0.06
    1 -4 -2 1 o 511.954 376.913 0.00 1.70123 0.42
    0 4 -2 2 o 968.100 713.216 180.00 1.70442 0.35
    2 -3 -1 2 o 3.083 1.862 0.00 1.70291 0.00
    1 -4 -2 2 o 512.114 376.913 0.00 1.70123 0.21
    1 2 6 1 o 13.428 7.832 180.00 1.69545 0.02
    1 2 6 2 o 19.026 7.832 180.00 1.69545 0.01
    3 -1 2 1 o 2423.758 1446.675 0.00 1.69178 1.16
    3 1 -2 1 o 1071.167 760.848 180.00 1.68211 0.55
    3 -1 2 2 o 2112.437 1446.675 0.00 1.69178 0.50
    2 -3 1 1 o 13.114 7.210 0.00 1.68160 0.02
    1 1 -5 1 o 457.865 333.462 0.00 1.68088 0.39
    1 -2 -5 1 o 192.491 143.796 180.00 1.67917 0.20
    1 5 2 1 o 116.600 93.596 180.00 1.67777 0.07
    3 1 -2 2 o 949.948 760.848 180.00 1.68211 0.24
    2 -3 1 2 o 10.721 7.210 0.00 1.68160 0.01
    2 1 -4 1 o 192.955 158.936 180.00 1.67711 0.12
    1 1 -5 2 o 396.758 333.462 0.00 1.68088 0.17
    1 -2 -5 2 o 166.250 143.796 180.00 1.67917 0.09
    1 5 2 2 o 103.848 93.596 180.00 1.67777 0.03
    2 -1 -4 1 o 3.576 3.237 180.00 1.67363 0.00
    1 5 1 1 o 1549.377 1407.262 0.00 1.67333 1.01
    2 1 -4 2 o 172.790 158.936 180.00 1.67711 0.05
    3 -1 -1 1 o 1920.906 1581.268 180.00 1.67731 1.49
    0 1 6 1 o 575.073 557.190 180.00 1.66943 0.59
    2 -1 -4 2 o 3.363 3.237 180.00 1.67363 0.00
    1 5 1 2 o 1460.311 1407.262 0.00 1.67333 0.47
    3 3 4 1 o 255.418 235.790 0.00 1.67348 0.11
    3 -1 -1 2 o 1716.761 1581.268 180.00 1.67731 0.66
    3 0 -2 1 o 100.014 99.762 180.00 1.66644 0.08
    0 1 6 2 o 554.544 557.190 180.00 1.66943 0.28
    3 3 4 2 o 242.427 235.790 0.00 1.67348 0.05
    1 -4 1 1 o 696.344 896.800 0.00 1.66288 0.56
    3 0 -2 2 o 72.311 99.762 180.00 1.66644 0.03
    1 -4 1 2 o 373.407 896.800 0.00 1.66288 0.14
    1 4 5 1 o 1253.731 1728.467 180.00 1.64974 0.51
    1 4 5 2 o 1463.748 1728.467 180.00 1.64974 0.30
    1 0 6 1 o 1664.011 1939.446 180.00 1.64199 1.58
    3 4 2 1 o 372.459 452.838 0.00 1.64603 0.20
    2 -3 -2 1 o 474.416 556.835 0.00 1.64020 0.44
    1 0 6 2 o 1565.013 1939.446 180.00 1.64199 0.74
    3 4 2 2 o 403.205 452.838 0.00 1.64603 0.11
    2 -3 -2 2 o 411.573 556.835 0.00 1.64020 0.19
    1 5 3 1 o 411.300 573.606 180.00 1.63472 0.18
    3 3 -1 1 o 1269.913 1460.600 180.00 1.64019 0.52
    0 2 6 1 o 163.345 265.524 0.00 1.63357 0.15
    0 3 -4 1 o 51.639 59.350 180.00 1.62703 0.04
    0 0 6 1 o 234.214 370.202 180.00 1.63243 0.25
    3 3 -1 2 o 1129.673 1460.600 180.00 1.64019 0.23
    1 5 3 2 o 424.331 573.606 180.00 1.63472 0.09
    0 2 6 2 o 201.117 265.524 0.00 1.63357 0.09
    0 3 -4 2 o 58.159 59.350 180.00 1.62703 0.02
    0 2 -5 1 o 980.111 988.686 0.00 1.62276 0.75
    0 0 6 2 o 314.187 370.202 180.00 1.63243 0.16
    3 0 4 1 o 84.218 88.548 180.00 1.62672 0.03
    0 2 -5 2 o 973.721 988.686 0.00 1.62276 0.37
    3 2 -2 1 o 4814.672 4818.912 180.00 1.62411 1.90
    3 0 4 2 o 88.968 88.548 180.00 1.62672 0.01
    1 5 0 1 o 963.820 965.519 180.00 1.62249 0.62
    3 4 1 1 o 843.176 904.633 0.00 1.62769 0.45
    3 2 -2 2 o 4780.212 4818.912 180.00 1.62411 0.94
    1 5 0 2 o 949.421 965.519 180.00 1.62249 0.30
    1 -4 -3 1 o 706.740 719.764 0.00 1.61830 0.48
    3 4 1 2 o 922.833 904.633 0.00 1.62769 0.25
    2 3 -3 1 o 56.955 58.678 0.00 1.61722 0.02
    1 -4 -3 2 o 712.492 719.764 0.00 1.61830 0.24
    2 5 2 1 o 3407.376 3444.914 0.00 1.61946 1.82
    2 2 6 1 o 25.886 26.073 0.00 1.61410 0.01
    3 4 3 1 o 1882.881 1906.708 180.00 1.61889 0.92
    2 3 -3 2 o 58.385 58.678 0.00 1.61722 0.01
    1 3 6 1 o 217.115 214.965 0.00 1.61178 0.12
    2 5 2 2 o 3366.000 3444.914 0.00 1.61946 0.89
    2 2 6 2 o 27.627 26.073 0.00 1.61410 0.01
    3 4 3 2 o 1875.383 1906.708 180.00 1.61889 0.45
    2 4 5 1 o 957.550 850.136 0.00 1.60781 0.35
    1 3 6 2 o 244.913 214.965 0.00 1.61178 0.07
    0 5 1 1 o 4.692 4.350 180.00 1.60553 0.01
    2 4 5 2 o 840.406 850.136 0.00 1.60781 0.15
    3 -1 3 1 o 4778.428 4915.797 180.00 1.60319 1.66
    2 -3 2 1 o 1927.107 1947.200 0.00 1.60271 1.22
    2 -1 5 1 o 298.392 313.444 180.00 1.59618 0.16
    0 5 1 2 o 4.172 4.350 180.00 1.60553 0.00
    2 1 6 1 o 1723.224 1818.380 0.00 1.60045 1.14
    3 -1 3 2 o 4738.168 4915.797 180.00 1.60319 0.82
    2 -3 2 2 o 1881.556 1947.200 0.00 1.60271 0.59
    2 5 1 1 o 610.570 640.539 180.00 1.60304 0.36
    2 -1 5 2 o 269.005 313.444 180.00 1.59618 0.07
    0 5 2 1 o 485.148 502.176 180.00 1.59716 0.28
    2 1 6 2 o 1802.189 1818.380 0.00 1.60045 0.59
    2 5 1 2 o 616.617 640.539 180.00 1.60304 0.18
    0 5 2 2 o 447.712 502.176 180.00 1.59716 0.13
    2 5 3 1 o 882.796 1025.760 180.00 1.59254 0.39
    2 -2 4 1 o 191.643 259.372 0.00 1.58513 0.09
    2 5 3 2 o 812.977 1025.760 180.00 1.59254 0.18
    2 -2 4 2 o 197.963 259.372 0.00 1.58513 0.05
    3 -1 -2 1 o 1286.809 1863.586 0.00 1.58281 0.90
    3 2 5 1 o 682.154 825.134 180.00 1.58772 0.28
    1 3 -4 1 o 456.752 642.682 0.00 1.58262 0.22
    1 -2 5 1 o 26.642 24.443 180.00 1.57359 0.02
    3 -1 -2 2 o 1533.252 1863.586 0.00 1.58281 0.53
    3 2 5 2 o 565.354 825.134 180.00 1.58772 0.11
    1 3 -4 2 o 545.126 642.682 0.00 1.58262 0.13
    1 -2 5 2 o 28.124 24.443 180.00 1.57359 0.01
    2 2 -4 1 o 1653.432 1451.362 0.00 1.57455 0.74
    0 5 0 1 o 210.372 186.265 0.00 1.57190 0.13
    2 2 -4 2 o 1660.208 1451.362 0.00 1.57455 0.37
    1 -4 2 1 o 10.703 7.747 0.00 1.56420 0.01
    2 4 -2 1 o 218.215 180.403 0.00 1.57389 0.08
    2 -2 -4 1 o 794.038 690.277 0.00 1.56880 0.62
    0 5 0 2 o 218.618 186.265 0.00 1.57190 0.07
    1 -4 2 2 o 12.166 7.747 0.00 1.56420 0.00
    2 4 -2 2 o 203.930 180.403 0.00 1.57389 0.04
    2 -2 -4 2 o 858.791 690.277 0.00 1.56880 0.33
    3 1 5 1 o 348.065 264.659 180.00 1.56350 0.14
    3 4 0 1 o 497.370 431.036 180.00 1.56813 0.22
    2 3 6 1 o 1337.671 949.904 180.00 1.56243 0.63
    0 4 5 1 o 1560.948 1042.649 180.00 1.56018 0.68
    3 1 5 2 o 408.330 264.659 180.00 1.56350 0.08
    3 4 0 2 o 527.273 431.036 180.00 1.56813 0.11
    2 3 6 2 o 1505.691 949.904 180.00 1.56243 0.35
    0 4 5 2 o 1618.041 1042.649 180.00 1.56018 0.35
    1 5 4 1 o 560.331 378.884 0.00 1.55414 0.19
    0 4 -3 1 o 24.200 21.793 0.00 1.54652 0.01
    1 5 4 2 o 475.680 378.884 0.00 1.55414 0.08
    1 -3 4 1 o 56.550 53.754 180.00 1.54475 0.03
    0 5 3 1 o 0.796 0.643 0.00 1.54870 0.00
    0 4 -3 2 o 22.031 21.793 0.00 1.54652 0.01
    3 4 4 1 o 29.081 19.984 0.00 1.55251 0.01
    3 -2 0 1 o 2278.910 1622.370 0.00 1.55250 1.44
    1 -3 4 2 o 53.084 53.754 180.00 1.54475 0.01
    1 2 -5 1 o 2502.994 2356.785 0.00 1.54588 1.53
    0 5 3 2 o 0.682 0.643 0.00 1.54870 0.00
    3 3 5 1 o 23.122 19.943 0.00 1.54915 0.01
    2 -3 -3 1 o 421.803 412.692 180.00 1.54408 0.30
    3 4 4 2 o 23.298 19.984 0.00 1.55251 0.01
    3 -2 0 2 o 1859.253 1622.370 0.00 1.55250 0.58
    1 -3 -5 1 o 1722.077 1692.166 0.00 1.54367 1.11
    2 5 0 1 o 0.306 0.009 180.00 1.54702 0.00
    1 2 -5 2 o 2340.961 2356.785 0.00 1.54588 0.71
    3 -2 1 1 o 106.696 100.908 0.00 1.54613 0.05
    3 3 5 2 o 20.649 19.943 0.00 1.54915 0.00
    2 -3 -3 2 o 399.371 412.692 180.00 1.54408 0.14
    1 -3 -5 2 o 1629.576 1692.166 0.00 1.54367 0.52
    1 4 -3 1 o 1088.695 1136.894 0.00 1.53865 0.48
    2 5 0 2 o 0.038 0.009 180.00 1.54702 0.00
    3 -2 1 2 o 100.378 100.908 0.00 1.54613 0.02
    0 3 6 1 o 608.375 638.565 0.00 1.53748 0.36
    1 5 -1 1 o 1486.683 1576.398 180.00 1.53673 0.76
    0 1 -6 1 o 1291.843 1385.616 0.00 1.53559 1.03
    1 4 -3 2 o 1035.166 1136.894 0.00 1.53865 0.23
    0 3 6 2 o 565.599 638.565 0.00 1.53748 0.17
    1 5 -1 2 o 1313.360 1576.398 180.00 1.53673 0.33
    0 1 -6 2 o 1083.983 1385.616 0.00 1.53559 0.43
    2 0 6 1 o 36.726 46.603 180.00 1.52614 0.02
    1 -1 6 1 o 95.727 108.891 180.00 1.52326 0.07
    2 5 4 1 o 149.473 217.156 180.00 1.52829 0.05
    2 0 6 2 o 43.210 46.603 180.00 1.52614 0.01
    3 1 -3 1 o 112.893 153.144 180.00 1.52701 0.04
    3 0 -3 1 o 19.497 22.313 180.00 1.52481 0.01
    1 -1 6 2 o 76.548 108.891 180.00 1.52326 0.03
    2 5 4 2 o 189.845 217.156 180.00 1.52829 0.03
    3 1 -3 2 o 142.176 153.144 180.00 1.52701 0.03
    3 0 -3 2 o 19.814 22.313 180.00 1.52481 0.00
    3 -2 -1 1 o 400.222 422.491 180.00 1.52089 0.26
    3 -2 -1 2 o 175.667 422.491 180.00 1.52089 0.06
    3 3 -2 1 o 1.166 1.736 0.00 1.51240 0.00
    1 -1 -6 1 o 1.622 4.790 0.00 1.51234 0.00
    1 -4 -4 1 o 599.688 756.636 180.00 1.50926 0.32
    0 5 -1 1 o 595.695 584.339 180.00 1.50357 0.34
    3 3 -2 2 o 1.494 1.736 0.00 1.51240 0.00
    1 -1 -6 2 o 3.492 4.790 0.00 1.51234 0.00
    1 -4 -4 2 o 729.369 756.636 180.00 1.50926 0.19
    0 5 -1 2 o 618.430 584.339 180.00 1.50357 0.18
    1 0 -6 1 o 283.256 277.999 0.00 1.50342 0.21
    3 -2 2 1 o 256.839 246.919 180.00 1.50315 0.10
    2 -3 3 1 o 748.623 751.436 0.00 1.49768 0.37
    1 0 -6 2 o 313.243 277.999 0.00 1.50342 0.11
    3 -2 2 2 o 273.626 246.919 180.00 1.50315 0.05
    2 -3 3 2 o 605.895 751.436 0.00 1.49768 0.15
    2 0 -5 1 o 1025.525 998.260 0.00 1.49769 0.62
    2 0 -5 2 o 797.665 998.260 0.00 1.49769 0.24
    3 -1 4 1 o 127.971 192.184 0.00 1.49138 0.03
    3 -1 4 2 o 100.802 192.184 0.00 1.49138 0.01
    4 2 2 1 o 684.175 970.868 180.00 1.49156 0.31
    4 2 1 1 o 314.354 570.396 0.00 1.48587 0.13
    3 0 5 1 o 0.067 0.476 0.00 1.48440 0.00
    1 4 6 1 o 241.190 320.874 180.00 1.48353 0.09
    4 2 2 2 o 385.814 970.868 180.00 1.49156 0.08
    4 2 1 2 o 474.031 570.396 0.00 1.48587 0.10
    3 0 5 2 o 0.151 0.476 0.00 1.48440 0.00
    1 4 6 2 o 230.787 320.874 180.00 1.48353 0.04
    2 -1 -5 1 o 636.742 951.935 180.00 1.47875 0.41
    4 1 1 1 o 1026.674 1244.382 180.00 1.48281 0.47
    3 4 -1 1 o 65.174 92.681 180.00 1.47969 0.02
    4 1 2 1 o 934.575 1338.842 180.00 1.47958 0.39
    2 -1 -5 2 o 560.836 951.935 180.00 1.47875 0.18
    0 5 4 1 o -0.815 0.651 180.00 1.47011 0.00
    4 1 1 2 o 826.846 1244.382 180.00 1.48281 0.19
    3 2 -3 1 o 104.352 177.148 0.00 1.47443 0.03
    3 4 -1 2 o 52.187 92.681 180.00 1.47969 0.01
    4 1 2 2 o 779.920 1338.842 180.00 1.47958 0.16
    0 5 4 2 o 1.301 0.651 180.00 1.47011 0.00
    3 2 -3 2 o 116.142 177.148 0.00 1.47443 0.02
    3 -1 -3 1 o 133.040 150.202 0.00 1.46850 0.08
    1 -2 -6 1 o 160.905 159.243 180.00 1.46742 0.10
    3 -1 -3 2 o 194.589 150.202 0.00 1.46850 0.06
    1 2 7 1 o 751.251 540.815 180.00 1.46403 0.50
    2 1 -5 1 o 2098.089 1500.819 0.00 1.46379 1.00
    1 -2 -6 2 o 219.179 159.243 180.00 1.46742 0.07
    1 1 7 1 o 2.838 0.709 0.00 1.46284 0.00
    2 5 -1 1 o 16.346 10.359 180.00 1.46273 0.01
    2 4 6 1 o 2584.384 1697.704 180.00 1.46204 0.82
    1 2 7 2 o 830.859 540.815 180.00 1.46403 0.27
    3 4 5 1 o 2166.222 1415.783 0.00 1.46011 0.66
    2 1 -5 2 o 2248.885 1500.819 0.00 1.46379 0.54
    4 2 3 1 o 376.526 257.894 180.00 1.46351 0.15
    1 1 7 2 o 2.755 0.709 0.00 1.46284 0.00
    2 5 -1 2 o 15.855 10.359 180.00 1.46273 0.00
    2 4 6 2 o 2396.665 1697.704 180.00 1.46204 0.38
    3 -2 -2 1 o 29.872 20.325 0.00 1.45773 0.02
    3 4 5 2 o 1786.251 1415.783 0.00 1.46011 0.27
    4 2 3 2 o 398.368 257.894 180.00 1.46351 0.08
    3 5 2 1 o 1180.543 832.027 0.00 1.45842 0.48
    3 -2 -2 2 o 23.070 20.325 0.00 1.45773 0.01
    1 -4 3 1 o 1562.259 1591.020 180.00 1.44847 0.82
    4 1 0 1 o 830.501 774.291 0.00 1.45299 0.35
    2 -4 0 1 o 853.262 815.499 180.00 1.45151 0.52
    1 5 5 1 o 44.986 42.424 180.00 1.45145 0.02
    3 5 2 2 o 931.183 832.027 0.00 1.45842 0.19
    2 -4 -1 1 o 48.862 47.608 0.00 1.45062 0.03
    1 -4 3 2 o 1596.895 1591.020 180.00 1.44847 0.41
    4 1 0 2 o 769.591 774.291 0.00 1.45299 0.16
    2 -4 0 2 o 771.126 815.499 180.00 1.45151 0.23
    1 5 5 2 o 39.454 42.424 180.00 1.45145 0.01
    4 3 2 1 o 670.164 626.343 0.00 1.45164 0.29
    4 2 0 1 o 51.669 55.747 0.00 1.44755 0.02
    2 -4 -1 2 o 43.587 47.608 0.00 1.45062 0.01
    4 3 2 2 o 582.715 626.343 0.00 1.45164 0.12
    4 2 0 2 o 51.604 55.747 0.00 1.44755 0.01
    3 5 3 1 o 357.408 389.071 0.00 1.44762 0.14
    1 1 -6 1 o 561.946 579.596 0.00 1.44337 0.35
    1 -5 -1 2 o 550.176 416.951 180.00 1.44105 0.16
    1 -5 -1 1 o 505.106 416.951 180.00 1.44105 0.29
    3 5 3 2 o 346.292 389.071 0.00 1.44762 0.07
    4 1 3 1 o 585.337 672.488 0.00 1.44392 0.20
    1 1 -6 2 o 802.860 579.596 0.00 1.44337 0.25
    3 2 6 1 o 243.268 163.485 180.00 1.43949 0.09
    2 5 5 1 o 287.693 211.931 0.00 1.43913 0.07
    4 3 1 1 o 129.762 89.247 0.00 1.43823 0.05
    2 3 -4 1 o 6.342 3.581 180.00 1.43806 0.00
    4 1 3 2 o 944.913 672.488 0.00 1.44392 0.17
    1 5 -2 1 o 330.306 288.720 0.00 1.43167 0.13
    0 3 -5 1 o 1728.469 1477.824 0.00 1.43166 0.85
    3 2 6 2 o 201.049 163.485 180.00 1.43949 0.04
    2 5 5 2 o 257.645 211.931 0.00 1.43913 0.03
    4 3 1 2 o 99.770 89.247 0.00 1.43823 0.02
    2 3 -4 2 o 4.388 3.581 180.00 1.43806 0.00
    3 5 1 1 o 799.686 550.817 180.00 1.43746 0.32
    1 5 -2 2 o 362.239 288.720 0.00 1.43167 0.07
    0 3 -5 2 o 1851.070 1477.824 0.00 1.43166 0.45
    3 -2 3 1 o 0.058 0.052 180.00 1.43193 0.00
    2 -2 5 1 o 1125.991 896.423 180.00 1.42746 0.45
    2 -3 -4 1 o 81.641 72.678 0.00 1.43149 0.05
    1 -5 -2 1 o 786.325 608.073 180.00 1.42626 0.42
    0 1 7 1 o 42.024 35.300 0.00 1.43021 0.03
    3 5 1 2 o 605.287 550.817 180.00 1.43746 0.12
    4 3 3 1 o 917.634 842.550 180.00 1.43368 0.36
    1 -5 0 1 o 667.348 522.146 0.00 1.42513 0.39
    2 4 -3 1 o 150.944 122.870 0.00 1.42931 0.04
    3 -2 3 2 o 0.063 0.052 180.00 1.43193 0.00
    2 -2 5 2 o 1128.540 896.423 180.00 1.42746 0.23
    2 -3 -4 2 o 91.680 72.678 0.00 1.43149 0.03
    1 -5 -2 2 o 761.166 608.073 180.00 1.42626 0.20
    0 1 7 2 o 46.065 35.300 0.00 1.43021 0.02
    4 3 3 2 o 1028.263 842.550 180.00 1.43368 0.20
    4 0 1 1 o 859.885 707.363 180.00 1.42995 0.34
    1 -5 0 2 o 630.204 522.146 0.00 1.42513 0.18
    2 -4 1 1 o 10.010 7.856 180.00 1.42149 0.01
    2 4 -3 2 o 159.517 122.870 0.00 1.42931 0.02
    4 0 1 2 o 935.099 707.363 180.00 1.42995 0.19
    2 -4 1 2 o 8.718 7.856 180.00 1.42149 0.00
    2 2 7 1 o 38.820 34.821 0.00 1.41913 0.02
    2 -4 -2 1 o 1284.380 1154.806 0.00 1.41897 0.77
    3 3 6 1 o 1481.417 1358.436 180.00 1.41826 0.47
    1 0 7 1 o 273.791 260.236 0.00 1.41358 0.19
    2 -1 6 1 o 0.256 0.032 0.00 1.41326 0.00
    0 5 -2 1 o 157.197 145.098 180.00 1.41307 0.07
    1 3 7 1 o 648.702 635.336 0.00 1.41682 0.33
    2 2 7 2 o 34.179 34.821 0.00 1.41913 0.01
    2 -4 -2 2 o 1162.066 1154.806 0.00 1.41897 0.35
    4 0 2 1 o 3.946 3.560 0.00 1.41921 0.00
    0 2 7 1 o 1368.217 1403.332 180.00 1.41511 0.90
    3 3 6 2 o 1318.328 1358.436 180.00 1.41826 0.21
    1 0 7 2 o 305.139 260.236 0.00 1.41358 0.10
    2 -1 6 2 o 0.419 0.032 0.00 1.41326 0.00
    0 5 -2 2 o 161.927 145.098 180.00 1.41307 0.04
    3 1 6 1 o 422.665 406.889 0.00 1.41363 0.14
    1 3 7 2 o 668.853 635.336 0.00 1.41682 0.17
    2 -2 -5 1 o 5.106 4.316 0.00 1.41256 0.01
    4 0 2 2 o 3.439 3.560 0.00 1.41921 0.00
    0 2 7 2 o 1630.886 1403.332 180.00 1.41511 0.53
    0 2 -6 1 o 92.490 88.506 0.00 1.40680 0.05
    4 0 0 1 o 191.860 159.595 0.00 1.41072 0.09
    3 1 6 2 o 482.591 406.889 0.00 1.41363 0.08
    2 -2 -5 2 o 5.679 4.316 0.00 1.41256 0.00
    0 4 6 1 o 1.571 1.114 180.00 1.40898 0.00
    0 2 -6 2 o 77.047 88.506 0.00 1.40680 0.02
    4 0 0 2 o 177.600 159.595 0.00 1.41072 0.04
    3 5 4 1 o 1066.075 973.336 180.00 1.40709 0.33
    0 4 6 2 o 1.001 1.114 180.00 1.40898 0.00
    3 5 4 2 o 795.370 973.336 180.00 1.40709 0.12
    4 2 4 1 o 1175.368 1049.507 0.00 1.40701 0.39
    2 1 7 1 o 2846.753 3550.507 180.00 1.40227 1.53
    0 4 -4 1 o 346.321 369.968 0.00 1.39641 0.14
    4 2 4 2 o 808.515 1049.507 0.00 1.40701 0.13
    0 0 7 1 o 631.663 717.147 0.00 1.39923 0.44
    2 1 7 2 o 3146.222 3550.507 180.00 1.40227 0.84
    1 6 2 1 o 1152.159 1310.590 0.00 1.39864 0.46
    1 3 -5 1 o 56.897 53.540 0.00 1.39300 0.03
    0 4 -4 2 o 389.083 369.968 0.00 1.39641 0.08
    4 3 0 1 o 82.854 90.201 180.00 1.39594 0.03
    0 0 7 2 o 661.538 717.147 0.00 1.39923 0.23
    4 1 -1 1 o 1.285 1.356 0.00 1.39567 0.00
    1 6 2 2 o 1261.369 1310.590 0.00 1.39864 0.25
    1 -4 -5 1 o 69.749 58.918 0.00 1.39074 0.03
    1 3 -5 2 o 62.502 53.540 0.00 1.39300 0.01
    1 6 1 1 o 87.850 77.701 0.00 1.38873 0.04
    4 3 0 2 o 99.282 90.201 180.00 1.39594 0.02
    4 1 -1 2 o 1.469 1.356 0.00 1.39567 0.00
    1 -4 -5 2 o 64.514 58.918 0.00 1.39074 0.02
    2 3 7 1 o 842.426 687.347 0.00 1.39089 0.34
    3 0 -4 1 o 68.008 62.899 180.00 1.38549 0.03
    1 6 1 2 o 84.936 77.701 0.00 1.38873 0.02
    1 -5 -3 1 o 2385.859 2142.630 0.00 1.38347 1.11
    2 3 7 2 o 731.784 687.347 0.00 1.39089 0.15
    2 2 -5 1 o 51.458 47.847 180.00 1.38679 0.02
    1 4 -4 1 o 77.601 67.785 180.00 1.38266 0.03
    2 -3 4 1 o 1247.993 1094.082 180.00 1.38252 0.49
    1 -3 5 1 o 621.883 544.930 0.00 1.38245 0.28
    1 -2 6 1 o 1197.907 1045.867 0.00 1.38220 0.61
    3 0 -4 2 o 71.808 62.899 180.00 1.38549 0.01
    1 -5 1 1 o 150.304 127.455 180.00 1.38141 0.09
    3 5 0 1 o 786.999 708.386 180.00 1.38860 0.27
    1 6 3 1 o 728.422 614.023 180.00 1.38050 0.25
    1 -5 -3 2 o 2573.267 2142.630 0.00 1.38347 0.59
    4 3 4 1 o 21.495 20.279 0.00 1.38766 0.01
    3 1 -4 1 o 111.291 94.313 0.00 1.37994 0.03
    4 2 -1 1 o 3000.596 2700.535 180.00 1.38359 0.98
    2 2 -5 2 o 54.019 47.847 180.00 1.38679 0.01
    1 4 -4 2 o 84.515 67.785 180.00 1.38266 0.02
    2 -3 4 2 o 1316.721 1094.082 180.00 1.38252 0.26
    1 -3 5 2 o 654.652 544.930 0.00 1.38245 0.15
    1 -2 6 2 o 1271.114 1045.867 0.00 1.38220 0.32
    4 1 4 1 o 46.553 41.270 0.00 1.38234 0.01
    3 3 -3 1 o 15.731 14.159 0.00 1.38210 0.00
    1 -5 1 2 o 157.847 127.455 180.00 1.38141 0.04
    3 5 0 2 o 753.364 708.386 180.00 1.38860 0.13
    1 -3 -6 1 o 300.259 259.192 0.00 1.38151 0.16
    1 6 3 2 o 761.365 614.023 180.00 1.38050 0.13
    4 3 4 2 o 22.635 20.279 0.00 1.38766 0.00
    3 1 -4 2 o 115.867 94.313 0.00 1.37994 0.02
    4 2 -1 2 o 3231.568 2700.535 180.00 1.38359 0.52
    2 6 2 1 o 1462.456 1181.432 0.00 1.37883 0.55
    4 1 4 2 o 50.328 41.270 0.00 1.38234 0.01
    3 3 -3 2 o 16.841 14.159 0.00 1.38210 0.00
    0 5 5 1 o 14.570 12.725 180.00 1.37449 0.00
    1 -3 -6 2 o 326.907 259.192 0.00 1.38151 0.09
    4 0 3 2 o 9.820 7.823 0.00 1.38044 0.00
    4 0 3 1 o 9.003 7.823 0.00 1.38044 0.00
    3 -1 5 1 o 1105.514 1044.094 0.00 1.37235 0.28
    2 6 2 2 o 1460.496 1181.432 0.00 1.37883 0.27
    0 5 5 2 o 13.253 12.725 180.00 1.37449 0.00
    3 -3 0 1 o 1350.881 1163.638 0.00 1.37414 0.68
    3 -2 -3 1 o 431.612 381.137 0.00 1.37398 0.23
    3 4 -2 1 o 629.683 478.589 0.00 1.37667 0.16
    3 -1 5 2 o 1352.400 1044.094 0.00 1.37235 0.17
    3 -3 0 2 o 1106.329 1163.638 0.00 1.37414 0.28
    3 -2 -3 2 o 383.164 381.137 0.00 1.37398 0.10
    2 -4 2 1 o 290.536 171.870 0.00 1.36589 0.13
    3 4 -2 2 o 500.590 478.589 0.00 1.37667 0.06
    2 6 3 1 o 187.705 146.481 180.00 1.36903 0.07
    4 4 2 1 o 67.428 77.263 0.00 1.37103 0.02
    2 -4 2 2 o 284.883 171.870 0.00 1.36589 0.07
    2 6 3 2 o 292.215 146.481 180.00 1.36903 0.05
    4 0 -1 1 o 41.684 23.468 0.00 1.36495 0.01
    4 4 2 2 o 114.860 77.263 0.00 1.37103 0.02
    2 5 -2 1 o 168.896 87.492 0.00 1.36364 0.05
    3 -3 1 1 o 225.116 123.859 180.00 1.36279 0.10
    2 -4 -3 1 o 319.207 180.316 180.00 1.36217 0.17
    2 6 1 1 o 408.318 243.368 180.00 1.36174 0.15
    4 0 -1 2 o 35.736 23.468 0.00 1.36495 0.01
    2 5 -2 2 o 116.619 87.492 0.00 1.36364 0.02
    3 -3 1 2 o 143.602 123.859 180.00 1.36279 0.03
    4 4 3 1 o 365.870 184.797 0.00 1.36270 0.13
    3 -3 -1 1 o 73.268 71.846 0.00 1.35885 0.04
    2 -4 -3 2 o 188.041 180.316 180.00 1.36217 0.05
    2 6 1 2 o 234.424 243.368 180.00 1.36174 0.04
    0 3 7 1 o 336.719 381.970 180.00 1.35803 0.17
    1 6 0 1 o 680.226 662.730 180.00 1.35247 0.28
    4 4 3 2 o 198.299 184.797 0.00 1.36270 0.04
    3 4 6 1 o 951.157 1299.532 180.00 1.35571 0.25
    3 -3 -1 2 o 54.986 71.846 0.00 1.35885 0.01
    0 3 7 2 o 310.632 381.970 180.00 1.35803 0.08
    3 -1 -4 1 o 465.025 438.682 180.00 1.34947 0.22
    1 6 0 2 o 667.037 662.730 180.00 1.35247 0.13
    3 4 6 2 o 1446.172 1299.532 180.00 1.35571 0.19
    1 2 -6 1 o 683.870 706.036 180.00 1.34846 0.33
    3 0 6 1 o 386.046 440.873 0.00 1.34765 0.11
    3 -1 -4 2 o 329.059 438.682 180.00 1.34947 0.08
    4 4 1 1 o 74.305 73.740 180.00 1.35293 0.02
    1 2 -6 2 o 482.787 706.036 180.00 1.34846 0.12
    2 0 7 1 o 210.929 300.974 180.00 1.34481 0.10
    3 0 6 2 o 301.597 440.873 0.00 1.34765 0.04
    3 -2 4 1 o 77.137 104.838 0.00 1.34392 0.02
    4 4 1 2 o 86.950 73.740 180.00 1.35293 0.01
    2 0 7 2 o 242.017 300.974 180.00 1.34481 0.06
    1 5 6 1 o 136.742 158.547 180.00 1.34089 0.03
    3 -2 4 2 o 97.793 104.838 0.00 1.34392 0.01
    3 5 5 1 o 351.401 535.306 180.00 1.34375 0.09
    2 5 6 1 o 132.694 101.990 180.00 1.33824 0.03
    1 5 6 2 o 213.648 158.547 180.00 1.34089 0.02
    1 6 4 1 o 1100.745 813.277 180.00 1.33740 0.30
    0 6 2 1 o 7.059 5.096 180.00 1.33725 0.00
    3 5 5 2 o 463.942 535.306 180.00 1.34375 0.06
    0 6 1 1 o 707.801 496.663 0.00 1.33562 0.31
    2 5 6 2 o 156.796 101.990 180.00 1.33824 0.02
    4 -1 1 1 o 282.299 435.229 0.00 1.34148 0.10
    1 6 4 2 o 1177.044 813.277 180.00 1.33740 0.16
    1 -4 4 1 o 502.886 393.686 0.00 1.32992 0.21
    2 6 4 1 o 333.511 233.283 180.00 1.33397 0.09
    0 6 2 2 o 7.492 5.096 180.00 1.33725 0.00
    0 6 1 2 o 664.352 496.663 0.00 1.33562 0.14
    4 -1 1 2 o 618.261 435.229 0.00 1.34148 0.11
    1 -4 4 2 o 513.814 393.686 0.00 1.32992 0.11
    2 6 4 2 o 284.827 233.283 180.00 1.33397 0.04
    3 2 -4 1 o 610.346 411.866 0.00 1.33426 0.16
    0 1 -7 1 o 2.633 2.085 180.00 1.33034 0.00
    1 4 7 1 o 772.479 530.839 0.00 1.33374 0.26
    1 -1 7 1 o 449.890 372.878 0.00 1.32925 0.24
    4 -1 0 1 o 1641.402 1276.886 180.00 1.33196 0.64
    4 3 -1 1 o 6.648 5.393 180.00 1.33184 0.00
    4 2 5 1 o 57.625 47.198 0.00 1.33129 0.02
    3 2 -4 2 o 506.939 411.866 0.00 1.33426 0.06
    0 1 -7 2 o 2.748 2.085 180.00 1.33034 0.00
    1 4 7 2 o 633.985 530.839 0.00 1.33374 0.11
    3 -3 2 1 o 15.898 11.730 0.00 1.32668 0.01
    1 -1 7 2 o 491.916 372.878 0.00 1.32925 0.13
    4 4 4 1 o 206.513 181.842 180.00 1.32934 0.06
    4 -1 0 2 o 1449.611 1276.886 180.00 1.33196 0.28
    4 3 -1 2 o 6.080 5.393 180.00 1.33184 0.00
    4 2 5 2 o 52.592 47.198 0.00 1.33129 0.01
    3 -3 2 2 o 18.005 11.730 0.00 1.32668 0.00
    4 -1 2 1 o 372.266 285.089 0.00 1.32621 0.10
    4 4 4 2 o 241.740 181.842 180.00 1.32934 0.03
    2 0 -6 1 o 179.091 129.956 0.00 1.32175 0.08
    2 4 7 1 o 23.612 16.395 180.00 1.32494 0.01
    1 5 -3 1 o 177.009 130.078 0.00 1.32087 0.06
    4 1 -2 1 o 1707.659 1269.879 180.00 1.32000 0.53
    1 -5 -4 1 o 226.448 167.736 180.00 1.31968 0.09
    4 -1 2 2 o 407.379 285.089 0.00 1.32621 0.06
    2 0 -6 2 o 159.535 129.956 0.00 1.32175 0.03
    2 4 7 2 o 22.860 16.395 180.00 1.32494 0.00
    1 5 -3 2 o 142.191 130.078 0.00 1.32087 0.02
    4 3 5 1 o 345.338 257.238 0.00 1.32109 0.09
    1 -1 -7 1 o 310.487 229.566 0.00 1.32077 0.18
    1 -5 2 1 o 50.593 51.295 180.00 1.31700 0.02
    2 6 0 1 o 501.690 362.772 180.00 1.32058 0.17
    4 1 -2 2 o 1235.443 1269.879 180.00 1.32000 0.19
    1 -5 -4 2 o 152.752 167.736 180.00 1.31968 0.03
    4 0 4 1 o 947.831 692.196 180.00 1.32003 0.21
    2 -3 -5 1 o 70.592 82.639 0.00 1.31600 0.03
    3 -3 -2 1 o 476.701 357.562 180.00 1.31944 0.24
    2 -1 -6 1 o 135.129 212.332 0.00 1.31482 0.07
    0 6 3 1 o 332.340 509.849 180.00 1.31455 0.11
    4 3 5 2 o 318.311 257.238 0.00 1.32109 0.04
    1 -1 -7 2 o 259.008 229.566 0.00 1.32077 0.07
    1 -5 2 2 o 32.725 51.295 180.00 1.31700 0.01
    2 6 0 2 o 399.232 362.772 180.00 1.32058 0.07
    4 0 4 2 o 702.595 692.196 180.00 1.32003 0.08
    3 5 -1 1 o 2020.936 1459.778 0.00 1.31977 0.56
    0 5 -3 1 o 25.496 45.298 0.00 1.31292 0.01
    2 -3 -5 2 o 36.279 82.639 0.00 1.31600 0.01
    3 -3 -2 2 o 316.370 357.562 180.00 1.31944 0.08
    2 -1 -6 2 o 84.596 212.332 0.00 1.31482 0.02
    0 6 3 2 o 182.253 509.849 180.00 1.31455 0.03
    0 6 0 1 o 27.518 125.449 180.00 1.30992 0.01
    3 5 -1 2 o 1434.192 1459.778 0.00 1.31977 0.20
    0 5 -3 2 o 13.280 45.298 0.00 1.31292 0.00
    4 4 0 1 o 41.990 87.615 180.00 1.31137 0.01
    0 6 0 2 o 3.522 125.449 180.00 1.30992 0.00
    1 0 -7 1 o 10.761 100.862 0.00 1.30868 0.00
    4 4 0 2 o 6.185 87.615 180.00 1.31137 0.00
    4 2 -2 1 o -0.124 6.240 180.00 1.30369 0.00
    1 0 -7 2 o 4.167 100.862 0.00 1.30868 0.00
    4 1 5 1 o 16.624 892.375 180.00 1.30426 0.00
    4 2 -2 2 o -0.124 6.240 180.00 1.30369 0.00
    4 0 -2 1 o 2.514 44.728 180.00 1.29985 0.00
    3 2 7 1 o -0.190 1.846 0.00 1.30261 0.00
    4 1 5 2 o 16.624 892.375 180.00 1.30426 0.00
    4 0 -2 2 o 2.514 44.728 180.00 1.29985 0.00
    3 2 7 2 o -0.190 1.846 0.00 1.30261 0.00
    1 6 -1 1 o 0.718 6.442 0.00 1.29563 0.00
    4 -1 -1 1 o -14.519 231.016 180.00 1.29915 0.00
    2 -4 3 1 o -18.315 159.234 0.00 1.29319 0.00
    1 -2 -7 2 o -0.416 22.565 0.00 1.29642 0.00
    1 -2 -7 1 o -0.416 22.565 0.00 1.29642 0.00
    4 -1 -1 2 o -14.519 231.016 180.00 1.29915 0.00
    1 6 -1 2 o 0.718 6.442 0.00 1.29563 0.00
    2 1 -6 1 o 3.243 59.831 180.00 1.29237 0.00
    2 4 -4 1 o 16.999 227.950 180.00 1.29517 0.00
    2 -2 6 1 o 24.396 105.997 0.00 1.28631 0.01
    2 -4 3 2 o -18.315 159.234 0.00 1.29319 0.00
    3 3 7 1 o -1.121 252.468 0.00 1.29265 0.00
    2 1 -6 2 o 3.243 59.831 180.00 1.29237 0.00
    2 -4 -4 1 o 10.874 433.342 180.00 1.28878 0.00
    2 4 -4 2 o 11.503 227.950 180.00 1.29517 0.00
    2 -2 6 2 o 80.349 105.997 0.00 1.28631 0.01
    3 3 7 2 o -1.121 252.468 0.00 1.29265 0.00
    2 -4 -4 2 o 240.544 433.342 180.00 1.28878 0.05
    4 -1 3 1 o 5.753 179.339 180.00 1.28856 0.00
    2 3 -5 1 o 160.920 198.203 180.00 1.28500 0.04
    3 6 2 1 o 1.548 9.969 180.00 1.28714 0.00
    3 6 3 1 o 80.880 121.672 0.00 1.28544 0.02
    4 -1 3 2 o 125.779 179.339 180.00 1.28856 0.01
    2 3 -5 2 o 195.249 198.203 180.00 1.28500 0.03
    1 2 8 1 o 77.079 72.381 180.00 1.28452 0.04
    3 -2 -4 1 o 308.128 471.478 0.00 1.28070 0.16
    3 6 2 2 o 12.102 9.969 180.00 1.28714 0.00
    2 6 5 1 o 154.116 384.902 180.00 1.27910 0.03
    3 6 3 2 o 135.868 121.672 0.00 1.28544 0.02
    1 1 8 1 o 4.912 47.763 180.00 1.27800 0.01
    1 2 8 2 o 62.837 72.381 180.00 1.28452 0.02
    3 1 7 1 o 13.828 53.580 180.00 1.27764 0.01
    3 -2 -4 2 o 147.884 471.478 0.00 1.28070 0.04
    2 6 5 2 o 168.578 384.902 180.00 1.27910 0.02
    1 6 5 1 o 151.515 316.355 0.00 1.27588 0.03
    0 3 -6 1 o 11.611 14.302 180.00 1.27116 0.00
    1 1 8 2 o 20.109 47.763 180.00 1.27800 0.01
    3 1 7 2 o 28.182 53.580 180.00 1.27764 0.01
    1 -4 -6 1 o 26.670 41.648 0.00 1.27423 0.01
    0 5 6 1 o 338.740 510.261 180.00 1.27331 0.09
    2 -2 -6 1 o 603.805 902.969 180.00 1.27321 0.30
    4 4 5 1 o 112.805 256.326 180.00 1.27609 0.03
    1 6 5 2 o 224.986 316.355 0.00 1.27588 0.02
    0 4 7 1 o 124.487 167.039 0.00 1.27260 0.04
    2 -3 5 1 o 34.632 43.003 0.00 1.26857 0.01
    0 3 -6 2 o 12.401 14.302 180.00 1.27116 0.00
    3 -3 3 1 o 628.980 809.507 0.00 1.27132 0.19
    1 -4 -6 2 o 34.855 41.648 0.00 1.27423 0.01
    0 6 4 1 o 0.637 1.112 180.00 1.27101 0.00
    0 5 6 2 o 424.141 510.261 180.00 1.27331 0.06
    2 -2 -6 2 o 752.369 902.969 180.00 1.27321 0.19
    4 4 5 2 o 181.408 256.326 180.00 1.27609 0.02
    0 4 7 2 o 142.539 167.039 0.00 1.27260 0.02
    2 -3 5 2 o 33.997 43.003 0.00 1.26857 0.01
    3 -3 3 2 o 685.794 809.507 0.00 1.27132 0.10
    0 6 4 2 o 0.765 1.112 180.00 1.27101 0.00
    3 4 -3 1 o 704.344 839.980 180.00 1.27062 0.15
    0 4 -5 1 o 742.569 920.358 180.00 1.26148 0.26
    3 4 -3 2 o 746.240 839.980 180.00 1.27062 0.08
    0 6 -1 1 o 1040.793 1328.893 180.00 1.26405 0.42
    3 6 1 1 o 166.549 184.592 180.00 1.26710 0.05
    4 5 3 1 o 643.476 712.326 0.00 1.26705 0.19
    2 -1 7 1 o 78.096 90.013 0.00 1.26018 0.03
    3 5 6 1 o 189.562 218.705 0.00 1.26654 0.04
    1 1 -7 1 o 5.080 6.485 180.00 1.26298 0.00
    4 5 2 1 o 1.771 2.064 0.00 1.26815 0.00
    0 4 -5 2 o 866.334 920.358 180.00 1.26148 0.15
    0 6 -1 2 o 1105.751 1328.893 180.00 1.26405 0.22
    3 6 1 2 o 132.829 184.592 180.00 1.26710 0.02
    4 5 3 2 o 501.217 712.326 0.00 1.26705 0.07
    2 -1 7 2 o 89.602 90.013 0.00 1.26018 0.02
    3 5 6 2 o 160.705 218.705 0.00 1.26654 0.02
    1 1 -7 2 o 5.853 6.485 180.00 1.26298 0.00
    2 2 8 1 o 347.119 392.286 180.00 1.25978 0.14
    3 6 4 1 o 32.817 44.771 180.00 1.26224 0.01
    4 5 2 2 o 1.587 2.064 0.00 1.26815 0.00
    3 -3 -3 1 o 55.367 75.099 0.00 1.26180 0.03
    2 6 -1 1 o 674.780 879.385 0.00 1.26149 0.20
    2 5 -3 1 o 337.286 419.922 180.00 1.26087 0.08
    3 0 -5 1 o 285.345 283.597 0.00 1.25725 0.10
    3 -1 6 1 o 131.306 130.135 180.00 1.25670 0.03
    2 2 8 2 o 410.642 392.286 180.00 1.25978 0.08
    3 3 -4 1 o 39.004 42.096 180.00 1.25921 0.01
    3 6 4 2 o 41.376 44.771 180.00 1.26224 0.01
    3 -3 -3 2 o 71.390 75.099 0.00 1.26180 0.02
    2 6 -1 2 o 854.205 879.385 0.00 1.26149 0.12
    2 5 -3 2 o 422.093 419.922 180.00 1.26087 0.05
    1 3 8 1 o 1273.851 1259.126 180.00 1.25765 0.54
    3 0 -5 2 o 289.030 283.597 0.00 1.25725 0.05
    3 -1 6 2 o 130.502 130.135 180.00 1.25670 0.02
    3 3 -4 2 o 44.288 42.096 180.00 1.25921 0.00
    2 -5 -1 1 o 582.063 601.807 180.00 1.25198 0.26
    4 3 -2 2 o 14.911 15.600 0.00 1.25472 0.00
    4 3 -2 1 o 16.184 15.600 0.00 1.25472 0.00
    1 3 8 2 o 1322.924 1259.126 180.00 1.25765 0.28
    0 1 8 1 o 1996.357 2154.431 0.00 1.25020 1.11
    3 -2 5 1 o 0.576 0.657 0.00 1.24953 0.00
    4 4 -1 1 o 598.596 620.322 0.00 1.25242 0.14
    2 -5 -1 2 o 571.458 601.807 180.00 1.25198 0.13
    4 -1 -2 1 o 1118.947 1168.002 0.00 1.24789 0.43
    3 1 -5 1 o 329.008 342.334 0.00 1.24778 0.10
    2 -5 0 1 o 17.904 18.458 180.00 1.24725 0.01
    0 1 8 2 o 2081.609 2154.431 0.00 1.25020 0.58
    3 4 7 1 o 383.715 411.903 180.00 1.25004 0.09
    3 -2 5 2 o 0.627 0.657 0.00 1.24953 0.00
    4 0 5 1 o 0.257 0.261 180.00 1.24624 0.00
    4 4 -1 2 o 584.833 620.322 0.00 1.25242 0.07
    1 4 -5 1 o 322.854 324.142 180.00 1.24552 0.09
    1 -3 6 1 o 521.635 502.122 0.00 1.24201 0.20
    4 -1 -2 2 o 1180.104 1168.002 0.00 1.24789 0.23
    3 1 -5 2 o 344.858 342.334 0.00 1.24778 0.05
    2 -5 0 2 o 18.544 18.458 180.00 1.24725 0.00
    1 -5 3 1 o 7.950 7.189 180.00 1.24045 0.00
    3 4 7 2 o 398.810 411.903 180.00 1.25004 0.04
    1 -5 -5 1 o 1538.184 1522.940 180.00 1.24344 0.50
    4 0 5 2 o 0.264 0.261 180.00 1.24624 0.00
    4 2 6 1 o 1216.017 1232.741 180.00 1.24595 0.28
    2 1 8 1 o 0.473 0.472 180.00 1.24269 0.00
    4 5 1 1 o 582.138 599.618 180.00 1.24846 0.16
    1 4 -5 2 o 328.024 324.142 180.00 1.24552 0.05
    1 -3 6 2 o 577.762 502.122 0.00 1.24201 0.11
    4 5 4 1 o 263.343 261.117 180.00 1.24532 0.07
    0 2 8 1 o 454.145 450.182 0.00 1.24530 0.23
    2 3 8 1 o 0.451 0.443 180.00 1.24512 0.00
    1 -3 -7 1 o 207.480 206.571 180.00 1.24120 0.09
    1 -5 3 2 o 8.943 7.189 180.00 1.24045 0.00
    1 -5 -5 2 o 1613.690 1522.940 180.00 1.24344 0.26
    4 2 6 2 o 1243.698 1232.741 180.00 1.24595 0.14
    4 3 6 1 o 25.323 25.175 180.00 1.24276 0.01
    2 1 8 2 o 0.499 0.472 180.00 1.24269 0.00
    1 0 8 1 o 2064.425 1874.240 0.00 1.23954 1.08
    4 5 1 2 o 602.570 599.618 180.00 1.24846 0.08
    4 5 4 2 o 254.004 261.117 180.00 1.24532 0.03
    0 2 8 2 o 441.383 450.182 0.00 1.24530 0.11
    2 3 8 2 o 0.429 0.443 180.00 1.24512 0.00
    0 2 -7 1 o 55.414 48.932 180.00 1.23875 0.02
    1 3 -6 1 o 718.439 605.360 180.00 1.23817 0.25
    1 -3 -7 2 o 245.519 206.571 180.00 1.24120 0.05
    3 5 -2 1 o 955.469 886.294 0.00 1.23990 0.22
    2 -5 -2 1 o 665.270 519.198 0.00 1.23658 0.29
    4 3 6 2 o 27.176 25.175 180.00 1.24276 0.00
    1 0 8 2 o 2404.672 1874.240 0.00 1.23954 0.62
    2 5 7 1 o 236.222 183.628 180.00 1.23582 0.05
    0 2 -7 2 o 61.177 48.932 180.00 1.23875 0.01
    4 1 -3 1 o 211.564 162.611 0.00 1.23530 0.06
    3 -1 -5 1 o 202.427 153.687 0.00 1.23524 0.08
    1 3 -6 2 o 791.042 605.360 180.00 1.23817 0.14
    4 -1 4 1 o 769.329 581.499 180.00 1.23387 0.14
    3 5 -2 2 o 1147.371 886.294 0.00 1.23990 0.13
    2 -5 -2 2 o 651.583 519.198 0.00 1.23658 0.14
    2 2 -6 1 o 284.992 224.705 180.00 1.23332 0.09
    4 -2 1 1 o 433.511 331.424 0.00 1.23590 0.13
    2 5 7 2 o 216.317 183.628 180.00 1.23582 0.02
    1 5 7 1 o 103.759 93.560 180.00 1.23229 0.02
    4 1 -3 2 o 176.017 162.611 0.00 1.23530 0.02
    3 -1 -5 2 o 165.962 153.687 0.00 1.23524 0.03
    4 -1 4 2 o 476.335 581.499 180.00 1.23387 0.04
    1 -2 7 1 o 4.217 5.213 0.00 1.22733 0.00
    4 -2 0 1 o 10.469 7.715 180.00 1.23351 0.00
    2 2 -6 2 o 170.922 224.705 180.00 1.23332 0.03
    4 -2 1 2 o 428.929 331.424 0.00 1.23590 0.07
    1 5 7 2 o 69.343 93.560 180.00 1.23229 0.01
    1 -2 7 2 o 4.707 5.213 0.00 1.22733 0.00
    4 -2 0 2 o 5.218 7.715 180.00 1.23351 0.00
    1 -6 -1 1 o 229.426 264.937 0.00 1.22588 0.09
    1 6 -2 1 o 59.254 67.255 0.00 1.22574 0.02
    3 6 0 1 o 350.713 432.198 0.00 1.22818 0.09
    0 0 8 1 o 41.693 43.548 180.00 1.22433 0.02
    4 0 -3 1 o 482.194 512.273 180.00 1.22369 0.15
    3 0 7 1 o 912.180 969.156 180.00 1.22330 0.25
    2 -5 1 1 o 634.379 688.465 0.00 1.22304 0.26
    1 -6 -1 2 o 244.810 264.937 0.00 1.22588 0.05
    1 6 -2 2 o 62.768 67.255 0.00 1.22574 0.01
    3 6 0 2 o 395.214 432.198 0.00 1.22818 0.05
    1 -6 -2 1 o 104.693 113.731 180.00 1.22167 0.04
    0 0 8 2 o 37.995 43.548 180.00 1.22433 0.01
    3 6 5 1 o 225.344 255.300 180.00 1.22084 0.04
    4 0 -3 2 o 458.176 512.273 180.00 1.22369 0.07
    1 -4 5 1 o 266.911 331.207 0.00 1.21715 0.09
    3 0 7 2 o 867.752 969.156 180.00 1.22330 0.12
    2 -5 1 2 o 614.058 688.465 0.00 1.22304 0.12
    4 1 6 1 o 70.007 73.492 0.00 1.21875 0.02
    1 -6 -2 2 o 99.590 113.731 180.00 1.22167 0.02
    3 6 5 2 o 230.938 255.300 180.00 1.22084 0.02
    1 -4 5 2 o 285.557 331.207 0.00 1.21715 0.05
    4 2 -3 1 o 151.145 188.535 0.00 1.21697 0.03
    4 -2 2 1 o 149.450 160.364 180.00 1.21897 0.04
    3 -4 0 1 o 194.822 324.573 180.00 1.21567 0.08
    4 1 6 2 o 38.339 73.492 0.00 1.21875 0.00
    0 5 -4 1 o 103.474 99.308 0.00 1.21242 0.03
    2 -4 4 1 o 72.890 65.283 0.00 1.21200 0.03
    4 2 -3 2 o 130.949 188.535 0.00 1.21697 0.01
    1 5 -4 1 o 863.259 1028.004 180.00 1.21331 0.23
    4 -2 2 2 o 93.356 160.364 180.00 1.21897 0.01
    3 -4 0 2 o 309.192 324.573 180.00 1.21567 0.06
    0 5 -4 2 o 141.859 99.308 0.00 1.21242 0.02
    0 6 5 1 o 272.762 271.254 0.00 1.21250 0.06
    2 -4 4 2 o 94.926 65.283 0.00 1.21200 0.02
    2 6 6 1 o 683.959 552.587 0.00 1.21150 0.12
    1 -6 0 1 o 448.215 361.844 0.00 1.21117 0.18
    0 3 8 1 o 99.032 67.053 180.00 1.21066 0.04
    1 5 -4 2 o 1463.457 1028.004 180.00 1.21331 0.20
    3 -4 -1 1 o 1249.090 790.373 0.00 1.20983 0.53
    0 6 5 2 o 402.195 271.254 0.00 1.21250 0.05
    4 -2 -1 1 o 402.697 355.088 180.00 1.21213 0.15
    3 2 -5 1 o 270.905 174.782 180.00 1.20887 0.06
    2 6 6 2 o 844.537 552.587 0.00 1.21150 0.07
    1 -6 0 2 o 529.821 361.844 0.00 1.21117 0.11
    4 5 0 1 o 167.267 105.825 0.00 1.21072 0.04
    0 3 8 2 o 98.717 67.053 180.00 1.21066 0.02
    2 -4 -5 1 o 1878.357 1272.644 0.00 1.20733 0.74
    0 6 -2 1 o 89.443 67.164 0.00 1.20407 0.03
    4 4 6 1 o 264.877 161.553 0.00 1.20987 0.06
    3 -3 4 1 o 188.284 137.729 180.00 1.20375 0.05
    3 -4 -1 2 o 1124.298 790.373 0.00 1.20983 0.24
    4 -2 -1 2 o 576.750 355.088 180.00 1.21213 0.11
    2 -3 -6 1 o 34.400 26.175 180.00 1.20589 0.01
    3 2 -5 2 o 233.140 174.782 180.00 1.20887 0.03
    4 5 0 2 o 163.301 105.825 0.00 1.21072 0.02
    2 -4 -5 2 o 1710.093 1272.644 0.00 1.20733 0.34
    0 6 -2 2 o 80.553 67.164 0.00 1.20407 0.01
    4 4 6 2 o 227.116 161.553 0.00 1.20987 0.02
    3 -3 4 2 o 165.586 137.729 180.00 1.20375 0.02
    1 6 6 1 o 129.719 94.893 0.00 1.20354 0.02
    2 -5 -3 1 o 33.577 25.514 0.00 1.20315 0.01
    1 4 8 1 o 132.124 91.041 180.00 1.20316 0.04
    4 5 5 1 o 569.968 439.317 180.00 1.20596 0.13
    3 -4 1 1 o 264.255 195.301 180.00 1.20303 0.10
    2 -3 -6 2 o 35.294 26.175 180.00 1.20589 0.01
    2 4 8 1 o 275.099 197.807 0.00 1.20183 0.07
    1 6 6 2 o 112.177 94.893 0.00 1.20354 0.01
    2 -5 -3 2 o 28.248 25.514 0.00 1.20315 0.00
    1 4 8 2 o 102.051 91.041 180.00 1.20316 0.02
    4 5 5 2 o 645.125 439.317 180.00 1.20596 0.07
    3 -4 1 2 o 217.399 195.301 180.00 1.20303 0.04
    1 -6 -3 1 o 980.655 932.110 180.00 1.19911 0.35
    2 4 8 2 o 185.498 197.807 0.00 1.20183 0.02
    2 0 8 1 o 283.055 284.386 0.00 1.19747 0.11
    1 -6 -3 2 o 1038.977 932.110 180.00 1.19911 0.18
    1 7 2 1 o 51.684 43.656 180.00 1.19564 0.02
    2 0 8 2 o 361.761 284.386 0.00 1.19747 0.07
    5 2 2 1 o 3.242 3.931 180.00 1.19719 0.00
    1 2 -7 1 o 19.233 15.072 180.00 1.19327 0.01
    3 -3 -4 1 o 556.414 421.197 0.00 1.19300 0.24
    1 7 2 2 o 57.161 43.656 180.00 1.19564 0.01
    2 7 2 1 o 6.030 4.921 180.00 1.19262 0.00
    2 6 -2 1 o 57.731 47.187 0.00 1.19164 0.01
    5 2 2 2 o 6.402 3.931 180.00 1.19719 0.00
    2 7 3 1 o 95.103 81.628 0.00 1.19083 0.02
    1 2 -7 2 o 16.862 15.072 180.00 1.19327 0.00
    3 -3 -4 2 o 473.774 421.197 0.00 1.19300 0.10
    2 7 2 2 o 5.327 4.921 180.00 1.19262 0.00
    1 7 3 1 o 351.523 329.512 0.00 1.18879 0.09
    2 6 -2 2 o 49.080 47.187 0.00 1.19164 0.01
    2 7 3 2 o 83.039 81.628 0.00 1.19083 0.01
    5 2 1 1 o 372.876 349.837 0.00 1.18920 0.10
    3 -2 -5 1 o 1050.847 1082.658 180.00 1.18637 0.43
    3 -4 -2 1 o 7.545 7.766 0.00 1.18628 0.00
    1 7 3 2 o 310.543 329.512 0.00 1.18879 0.04
    2 -5 2 1 o 79.104 100.569 180.00 1.18256 0.03
    4 -2 3 1 o 196.958 210.957 180.00 1.18498 0.04
    1 7 1 1 o 72.673 79.993 180.00 1.18488 0.02
    5 2 3 1 o 362.632 369.447 180.00 1.18749 0.09
    4 -1 -3 1 o 75.846 84.378 180.00 1.18455 0.03
    3 5 7 1 o 99.868 122.335 0.00 1.18360 0.02
    5 2 1 2 o 341.347 349.837 0.00 1.18920 0.05
    3 -2 -5 2 o 879.583 1082.658 180.00 1.18637 0.18
    3 -4 -2 2 o 6.175 7.766 0.00 1.18628 0.00
    5 3 2 1 o 638.218 656.798 0.00 1.18551 0.17
    2 -5 2 2 o 77.299 100.569 180.00 1.18256 0.01
    1 -6 1 1 o 2035.913 2659.523 180.00 1.17950 0.79
    4 -2 3 2 o 151.286 210.957 180.00 1.18498 0.01
    1 7 1 2 o 61.543 79.993 180.00 1.18488 0.01
    5 2 3 2 o 353.487 369.447 180.00 1.18749 0.05
    4 -1 -3 2 o 60.016 84.378 180.00 1.18455 0.01
    3 2 8 1 o 87.318 139.927 0.00 1.18102 0.03
    3 5 7 2 o 76.817 122.335 0.00 1.18360 0.01
    4 4 -2 1 o 105.377 133.434 0.00 1.18312 0.02
    1 -1 8 1 o 79.303 90.791 180.00 1.17704 0.03
    5 3 2 2 o 466.068 656.798 0.00 1.18551 0.06
    1 -6 1 2 o 2346.391 2659.523 180.00 1.17950 0.45
    5 1 2 1 o 33.334 51.325 180.00 1.18157 0.01
    2 0 -7 1 o 187.987 238.246 180.00 1.17865 0.07
    2 -1 -7 1 o 292.909 358.237 0.00 1.17815 0.12
    3 2 8 2 o 114.191 139.927 0.00 1.18102 0.02
    3 3 8 1 o 27.969 32.726 0.00 1.17801 0.01
    5 3 3 1 o 23.831 38.715 180.00 1.18054 0.01
    4 4 -2 2 o 90.368 133.434 0.00 1.18312 0.01
    2 7 1 1 o 140.124 160.214 180.00 1.17705 0.04
    1 -1 8 2 o 89.226 90.791 180.00 1.17704 0.02
    5 1 2 2 o 42.011 51.325 180.00 1.18157 0.00
    2 0 -7 2 o 223.517 238.246 180.00 1.17865 0.04
    5 1 1 1 o 100.052 122.373 0.00 1.17831 0.03
    2 4 -5 1 o 698.641 738.866 180.00 1.17555 0.17
    2 -1 -7 2 o 343.335 358.237 0.00 1.17815 0.07
    3 3 8 2 o 32.044 32.726 0.00 1.17801 0.00
    5 3 3 2 o 33.028 38.715 180.00 1.18054 0.00
    4 -2 -2 1 o 465.017 471.774 0.00 1.17457 0.17
    0 5 7 1 o 298.198 303.370 0.00 1.17437 0.07
    2 7 1 2 o 158.320 160.214 180.00 1.17705 0.02
    3 -4 2 1 o 846.577 852.608 0.00 1.17355 0.27
    0 1 -8 1 o 942.832 936.148 180.00 1.17296 0.43
    3 6 -1 1 o 97.553 100.794 180.00 1.17535 0.03
    5 1 1 2 o 117.399 122.373 0.00 1.17831 0.02
    2 4 -5 2 o 747.505 738.866 180.00 1.17555 0.09
    4 3 -3 1 o 172.413 170.176 180.00 1.17244 0.03
    2 7 4 1 o 38.352 37.413 180.00 1.17189 0.01
    4 -2 -2 2 o 480.923 471.774 0.00 1.17457 0.09
    0 5 7 2 o 311.791 303.370 0.00 1.17437 0.04
    3 -4 2 2 o 899.602 852.608 0.00 1.17355 0.14
    5 3 1 1 o 55.725 55.268 180.00 1.17333 0.01
    1 -1 -8 1 o 31.820 30.451 0.00 1.17031 0.02
    0 1 -8 2 o 998.712 936.148 180.00 1.17296 0.23
    3 6 -1 2 o 101.966 100.794 180.00 1.17535 0.01
    4 3 -3 2 o 185.540 170.176 180.00 1.17244 0.02
    2 7 4 2 o 41.858 37.413 180.00 1.17189 0.00
    3 4 -4 1 o 150.178 132.134 180.00 1.16881 0.03
    4 -1 5 1 o 123.417 110.023 0.00 1.16861 0.02
    5 3 1 2 o 57.431 55.268 180.00 1.17333 0.01
    1 -1 -8 2 o 35.597 30.451 0.00 1.17031 0.01
    4 0 6 1 o 245.148 204.647 0.00 1.16667 0.04
    3 6 6 1 o 1021.720 826.154 0.00 1.16636 0.18
    2 -2 7 1 o 232.864 174.068 0.00 1.16338 0.07
    1 -4 -7 1 o 76.588 60.665 180.00 1.16595 0.03
    3 4 -4 2 o 160.955 132.134 180.00 1.16881 0.01
    4 -1 5 2 o 141.611 110.023 0.00 1.16861 0.01
    1 7 4 1 o 281.093 213.244 180.00 1.16521 0.06
    5 1 3 1 o 16.694 14.050 180.00 1.16789 0.00
    2 -3 6 1 o 624.784 477.433 0.00 1.16211 0.18
    5 2 0 1 o 113.317 76.322 0.00 1.16454 0.03
    4 0 6 2 o 289.880 204.647 0.00 1.16667 0.02
    3 6 6 2 o 1192.600 826.154 0.00 1.16636 0.10
    2 -2 7 2 o 217.186 174.068 0.00 1.16338 0.03
    1 -4 -7 2 o 86.452 60.665 180.00 1.16595 0.01
    5 1 3 2 o 19.981 14.050 180.00 1.16789 0.00
    1 7 4 2 o 285.593 213.244 180.00 1.16521 0.03
    1 -5 -6 1 o 4.994 3.795 0.00 1.16232 0.00
    1 -5 4 1 o 362.199 295.880 0.00 1.15927 0.11
    2 -3 6 2 o 582.065 477.433 0.00 1.16211 0.08
    2 5 -4 1 o 545.173 410.413 180.00 1.16162 0.12
    5 2 0 2 o 105.287 76.322 0.00 1.16454 0.01
    1 -6 -4 1 o 179.837 142.222 0.00 1.16110 0.05
    4 6 3 1 o 384.004 261.428 0.00 1.16275 0.10
    1 -5 -6 2 o 4.333 3.795 0.00 1.16232 0.00
    1 -5 4 2 o 358.044 295.880 0.00 1.15927 0.06
    3 -2 6 1 o 904.431 745.631 180.00 1.15613 0.20
    5 2 4 1 o 234.576 176.869 0.00 1.16135 0.06
    2 5 -4 2 o 466.566 410.413 180.00 1.16162 0.05
    4 2 7 1 o 111.821 100.463 0.00 1.15860 0.02
    5 1 0 1 o 164.602 141.933 180.00 1.15852 0.05
    1 -6 -4 2 o 166.115 142.222 0.00 1.16110 0.02
    3 1 8 1 o 446.092 383.659 180.00 1.15807 0.13
    1 7 0 1 o 9.730 8.151 180.00 1.15787 0.00
    4 3 7 1 o 1251.134 1078.035 180.00 1.16027 0.26
    1 0 -8 1 o 163.726 139.567 180.00 1.15763 0.07
    1 -2 -8 1 o 1964.673 1638.017 0.00 1.15746 0.87
    4 6 3 2 o 290.153 261.428 0.00 1.16275 0.04
    4 5 -1 1 o 212.591 202.035 0.00 1.15961 0.04
    4 6 2 1 o 388.736 371.523 180.00 1.15934 0.10
    5 3 4 1 o 144.802 138.629 180.00 1.15906 0.03
    3 -2 6 2 o 938.662 745.631 180.00 1.15613 0.10
    2 -5 -4 1 o 1.906 1.145 0.00 1.15586 0.00
    5 2 4 2 o 193.933 176.869 0.00 1.16135 0.02
    2 3 -6 1 o 376.237 303.861 0.00 1.15585 0.10
    4 2 7 2 o 123.657 100.463 0.00 1.15860 0.01
    5 1 0 2 o 177.300 141.933 180.00 1.15852 0.03
    3 1 8 2 o 466.605 383.659 180.00 1.15807 0.07
    1 7 0 2 o 10.065 8.151 180.00 1.15787 0.00
    4 3 7 2 o 1321.564 1078.035 180.00 1.16027 0.14
    1 0 -8 2 o 167.172 139.567 180.00 1.15763 0.03
    1 -2 -8 2 o 1985.713 1638.017 0.00 1.15746 0.44
    4 5 -1 2 o 259.529 202.035 0.00 1.15961 0.03
    3 5 -3 1 o 2190.332 1713.984 180.00 1.15650 0.41
    4 6 2 2 o 473.578 371.523 180.00 1.15934 0.06
    5 3 4 2 o 174.488 138.629 180.00 1.15906 0.02
    2 1 -7 1 o 648.765 521.846 180.00 1.15347 0.22
    0 4 8 1 o 49.293 40.374 180.00 1.15311 0.01
    2 -5 -4 2 o 2.064 1.145 0.00 1.15586 0.00
    2 3 -6 2 o 387.634 303.861 0.00 1.15585 0.05
    3 -1 7 1 o 6.583 5.505 180.00 1.14991 0.00
    1 6 -3 1 o 501.181 407.710 180.00 1.14988 0.13
    2 -2 -7 1 o 459.548 354.319 0.00 1.15207 0.19
    4 5 6 1 o 1352.610 1116.418 0.00 1.15376 0.26
    3 5 -3 2 o 2058.069 1713.984 180.00 1.15650 0.19
    0 7 2 1 o 870.440 791.350 0.00 1.14800 0.27
    2 1 -7 2 o 682.985 521.846 180.00 1.15347 0.12
    0 4 8 2 o 50.907 40.374 180.00 1.15311 0.01
    3 -1 7 2 o 5.679 5.505 180.00 1.14991 0.00
    1 6 -3 2 o 419.766 407.710 180.00 1.14988 0.05
    3 4 8 1 o 94.139 74.609 0.00 1.14960 0.02
    2 -2 -7 2 o 428.253 354.319 0.00 1.15207 0.09
    4 1 -4 1 o 66.738 57.646 0.00 1.14892 0.01
    4 5 6 2 o 1508.122 1116.418 0.00 1.15376 0.14
    0 6 6 1 o 211.283 219.826 180.00 1.14541 0.04
    3 3 -5 1 o 867.197 793.193 180.00 1.14807 0.18
    3 -4 -3 1 o 604.301 560.045 180.00 1.14796 0.24
    0 7 2 2 o 783.774 791.350 0.00 1.14800 0.12
    4 6 4 1 o 249.119 192.931 0.00 1.15000 0.05
    3 4 8 2 o 70.768 74.609 0.00 1.14960 0.01
    5 4 2 1 o 301.534 251.178 0.00 1.14880 0.08
    0 4 -6 1 o 13.432 12.248 0.00 1.14345 0.01
    2 7 0 1 o 64.465 67.274 0.00 1.14605 0.02
    4 1 -4 2 o 56.179 57.646 0.00 1.14892 0.01
    5 4 3 1 o 2.967 2.699 0.00 1.14838 0.00
    0 7 1 1 o 26.188 23.589 180.00 1.14289 0.01
    5 3 0 1 o 78.343 83.606 180.00 1.14552 0.02
    0 6 6 2 o 245.219 219.826 180.00 1.14541 0.03
    3 3 -5 2 o 739.976 793.193 180.00 1.14807 0.07
    3 -4 -3 2 o 521.598 560.045 180.00 1.14796 0.10
    4 6 4 2 o 187.768 192.931 0.00 1.15000 0.02
    4 0 -4 1 o 388.900 384.113 0.00 1.14361 0.11
    5 4 2 2 o 229.333 251.178 0.00 1.14880 0.03
    0 4 -6 2 o 17.587 12.248 0.00 1.14345 0.00
    2 7 0 2 o 68.601 67.274 0.00 1.14605 0.01
    3 0 -6 1 o 210.684 203.017 180.00 1.14319 0.07
    5 4 3 2 o 2.564 2.699 0.00 1.14838 0.00
    3 7 3 1 o 0.940 0.915 0.00 1.14289 0.00
    0 7 1 2 o 31.518 23.589 180.00 1.14289 0.01
    5 3 0 2 o 87.792 83.606 180.00 1.14552 0.01
    1 2 9 1 o 255.317 235.648 0.00 1.14226 0.11
    0 3 -7 1 o 129.662 96.392 180.00 1.13909 0.04
    4 0 -4 2 o 512.390 384.113 0.00 1.14361 0.07
    3 0 -6 2 o 284.894 203.017 180.00 1.14319 0.05
    0 7 3 1 o 527.549 410.183 180.00 1.13752 0.15
    5 0 1 1 o 269.230 270.969 180.00 1.14277 0.07
    3 7 3 2 o 1.280 0.915 0.00 1.14289 0.00
    1 2 9 2 o 359.585 235.648 0.00 1.14226 0.08
    5 0 2 1 o 1104.354 913.726 180.00 1.14168 0.26
    0 6 -3 1 o 169.514 136.463 0.00 1.13628 0.05
    0 3 -7 2 o 117.338 96.392 180.00 1.13909 0.02
    2 7 5 1 o 121.822 93.333 180.00 1.13815 0.02
    2 5 8 1 o 11.753 8.210 180.00 1.13812 0.00
    4 -2 4 1 o 388.455 295.326 0.00 1.13801 0.07
    2 6 7 1 o 38.265 29.111 180.00 1.13793 0.01
    4 6 1 1 o 176.918 101.818 0.00 1.14018 0.04
    3 7 2 1 o 727.353 488.050 180.00 1.14003 0.18
    5 0 1 2 o 419.887 270.969 180.00 1.14277 0.05
    0 7 3 2 o 506.089 410.183 180.00 1.13752 0.07
    1 -6 2 1 o 170.432 134.526 0.00 1.13465 0.06
    4 4 7 1 o 135.043 112.369 180.00 1.13734 0.03
    5 1 4 1 o 39.103 22.443 180.00 1.13896 0.01
    5 0 2 2 o 1364.544 913.726 180.00 1.14168 0.16
    0 6 -3 2 o 172.640 136.463 0.00 1.13628 0.03
    2 7 5 2 o 110.345 93.333 180.00 1.13815 0.01
    2 5 8 2 o 9.586 8.210 180.00 1.13812 0.00
    2 -1 8 1 o 545.228 419.489 0.00 1.13258 0.19
    4 -2 4 2 o 345.976 295.326 0.00 1.13801 0.03
    2 6 7 2 o 34.300 29.111 180.00 1.13793 0.00
    4 6 1 2 o 120.034 101.818 0.00 1.14018 0.01
    3 7 2 2 o 586.924 488.050 180.00 1.14003 0.07
    1 -6 2 2 o 175.479 134.526 0.00 1.13465 0.03
    4 4 7 2 o 128.336 112.369 180.00 1.13734 0.01
    1 1 9 1 o 32.129 25.168 0.00 1.13368 0.01
    5 1 4 2 o 24.810 22.443 180.00 1.13896 0.00
    3 -4 3 1 o 1865.781 1437.252 0.00 1.13075 0.54
    3 -3 5 1 o 38.733 31.503 180.00 1.13056 0.01
    2 -5 3 1 o 729.135 578.200 180.00 1.13048 0.23
    4 1 7 1 o 53.191 40.060 0.00 1.13266 0.01
    2 -1 8 2 o 525.344 419.489 0.00 1.13258 0.09
    3 1 -6 1 o 874.700 650.750 180.00 1.13209 0.23
    2 -4 5 1 o 0.683 0.431 0.00 1.12908 0.00
    5 4 1 1 o 1172.703 900.919 180.00 1.13373 0.29
    1 5 8 1 o 316.430 238.888 0.00 1.13103 0.07
    1 1 9 2 o 33.100 25.168 0.00 1.13368 0.01
    3 -4 3 2 o 1667.803 1437.252 0.00 1.13075 0.24
    3 -1 -6 1 o 55.484 44.060 0.00 1.13048 0.02
    3 7 4 1 o 1997.602 1530.747 0.00 1.13040 0.43
    1 7 5 1 o 789.285 687.728 180.00 1.12773 0.16
    3 -3 5 2 o 35.261 31.503 180.00 1.13056 0.00
    2 -5 3 2 o 656.835 578.200 180.00 1.13048 0.11
    4 2 -4 1 o 98.053 76.304 180.00 1.13018 0.02
    5 4 4 1 o 0.615 0.494 180.00 1.13251 0.00
    1 4 -6 1 o 0.104 0.101 0.00 1.12723 0.00
    4 1 7 2 o 49.562 40.060 0.00 1.13266 0.00
    1 6 7 1 o 1116.118 1010.190 180.00 1.12703 0.20
    3 1 -6 2 o 800.816 650.750 180.00 1.13209 0.10
    2 2 9 1 o 14.508 11.834 180.00 1.12902 0.01
    2 -4 5 2 o 0.508 0.431 0.00 1.12908 0.00
    5 0 0 1 o 35.080 30.189 0.00 1.12858 0.01
    5 4 1 2 o 1210.468 900.919 180.00 1.13373 0.15
    1 5 8 2 o 279.136 238.888 0.00 1.13103 0.03
    4 -3 1 1 o 438.416 375.926 0.00 1.12790 0.13
    3 -1 -6 2 o 49.457 44.060 0.00 1.13048 0.01
    4 -3 0 1 o 28.389 23.198 0.00 1.12998 0.01
    3 7 4 2 o 1747.869 1530.747 0.00 1.13040 0.19
    1 7 5 2 o 670.794 687.728 180.00 1.12773 0.07
    4 2 -4 2 o 85.752 76.304 180.00 1.13018 0.01
    5 4 4 2 o 0.560 0.494 180.00 1.13251 0.00
    1 3 9 1 o 16.610 14.731 180.00 1.12711 0.01
    1 4 -6 2 o 0.099 0.101 0.00 1.12723 0.00
    1 6 7 2 o 942.327 1010.190 180.00 1.12703 0.08
    2 2 9 2 o 12.623 11.834 180.00 1.12902 0.00
    5 2 -1 1 o 317.231 303.592 180.00 1.12617 0.07
    5 0 0 2 o 30.567 30.189 0.00 1.12858 0.00
    0 7 0 1 o 73.093 77.372 180.00 1.12279 0.02
    4 -2 -3 1 o 2.281 2.350 0.00 1.12514 0.00
    4 -3 1 2 o 355.719 375.926 0.00 1.12790 0.05
    4 -3 0 2 o 25.622 23.198 0.00 1.12998 0.00
    1 -3 7 1 o 421.040 451.506 180.00 1.12216 0.14
    5 1 -1 1 o 500.874 537.989 180.00 1.12457 0.12
    2 -4 -6 1 o 192.136 208.034 0.00 1.12447 0.07
    1 3 9 2 o 12.944 14.731 180.00 1.12711 0.00
    5 2 -1 2 o 274.873 303.592 180.00 1.12617 0.03
    5 0 3 1 o 329.510 337.780 0.00 1.12542 0.07
    0 7 0 2 o 68.150 77.372 180.00 1.12279 0.01
    4 6 5 1 o 27.650 31.400 0.00 1.12262 0.01
    4 -2 -3 2 o 2.223 2.350 0.00 1.12514 0.00
    2 3 9 1 o 294.559 317.663 180.00 1.12226 0.09
    1 -3 7 2 o 374.720 451.506 180.00 1.12216 0.06
    1 1 -8 1 o 631.092 659.565 180.00 1.12178 0.26
    5 1 -1 2 o 513.490 537.989 180.00 1.12457 0.06
    2 -4 -6 2 o 199.432 208.034 0.00 1.12447 0.03
    1 -3 -8 1 o 37.449 38.272 0.00 1.12147 0.01
    5 3 5 1 o 39.969 48.112 0.00 1.12362 0.01
    1 7 -1 1 o 425.336 595.625 0.00 1.11778 0.12
    5 0 3 2 o 297.883 337.780 0.00 1.12542 0.03
    3 7 1 1 o 160.257 171.464 0.00 1.12217 0.04
    4 6 5 2 o 30.238 31.400 0.00 1.12262 0.00
    0 5 -5 1 o 281.503 412.393 180.00 1.11713 0.08
    1 -4 6 1 o 95.271 164.573 180.00 1.11423 0.03
    5 2 5 1 o 504.081 517.564 0.00 1.12185 0.10
    2 3 9 2 o 298.015 317.663 180.00 1.12226 0.05
    3 -3 -5 1 o 550.641 622.877 180.00 1.11944 0.22
    1 1 -8 2 o 551.246 659.565 180.00 1.12178 0.11
    1 -3 -8 2 o 30.547 38.272 0.00 1.12147 0.01
    5 3 5 2 o 51.480 48.112 0.00 1.12362 0.01
    1 7 -1 2 o 356.884 595.625 0.00 1.11778 0.05
    2 6 -3 1 o 7.033 9.712 180.00 1.11740 0.00
    4 -3 -1 1 o 4.394 6.733 180.00 1.11726 0.00
    3 7 1 2 o 157.858 171.464 0.00 1.12217 0.02
    0 5 -5 2 o 236.891 412.393 180.00 1.11713 0.03
    1 -4 6 2 o 59.873 164.573 180.00 1.11423 0.01
    5 2 5 2 o 468.368 517.564 0.00 1.12185 0.05
    3 -3 -5 2 o 355.277 622.877 180.00 1.11944 0.07
    1 5 -5 1 o 12.305 20.622 180.00 1.11369 0.00
    3 0 8 1 o 4.108 7.003 180.00 1.11337 0.00
    2 1 9 1 o 143.410 228.918 0.00 1.11290 0.05
    0 7 4 1 o 183.564 355.135 180.00 1.11268 0.04
    4 -1 -4 1 o 203.770 345.866 180.00 1.11521 0.06
    2 6 -3 2 o 6.890 9.712 180.00 1.11740 0.00
    4 -3 -1 2 o 4.648 6.733 180.00 1.11726 0.00
    1 -6 -5 1 o 13.084 31.825 0.00 1.11187 0.00
    1 3 -7 1 o 3.625 9.672 0.00 1.11106 0.00
    1 5 -5 2 o 6.391 20.622 180.00 1.11369 0.00
    3 0 8 2 o 1.664 7.003 180.00 1.11337 0.00
    2 1 9 2 o 41.054 228.918 0.00 1.11290 0.01
    0 7 4 2 o 45.192 355.135 180.00 1.11268 0.00
    4 -1 -4 2 o 185.039 345.866 180.00 1.11521 0.03
    3 6 -2 1 o -0.470 0.007 0.00 1.11409 0.00
    1 -6 -5 2 o -2.323 31.825 0.00 1.11187 0.00
    4 -3 2 1 o 93.376 229.263 180.00 1.11124 0.02
    1 3 -7 2 o 0.660 9.672 0.00 1.11106 0.00
    0 2 9 1 o 12.982 48.594 0.00 1.11031 0.00
    0 1 9 1 o 16.677 99.107 180.00 1.11004 0.01
    4 4 -3 1 o 14.521 283.159 180.00 1.10966 0.00
    3 6 -2 2 o -0.775 0.007 0.00 1.11409 0.00
    4 -3 2 2 o 8.229 229.263 180.00 1.11124 0.00
    0 2 -8 1 o 10.415 23.358 180.00 1.10505 0.00
    0 2 9 2 o 3.254 48.594 0.00 1.11031 0.00
    0 1 9 2 o 4.716 99.107 180.00 1.11004 0.00
    2 2 -7 1 o -10.508 153.321 180.00 1.10719 0.00
    4 4 -3 2 o 13.369 283.159 180.00 1.10966 0.00
    1 0 9 1 o 74.301 135.972 180.00 1.10291 0.03
    4 6 0 1 o 7.134 76.818 0.00 1.10751 0.00
    5 3 -1 1 o 96.254 186.463 0.00 1.10525 0.02
    2 -3 -7 1 o 75.244 155.942 0.00 1.10513 0.03
    5 4 0 1 o 218.924 313.643 0.00 1.10489 0.05
    0 2 -8 2 o 9.744 23.358 180.00 1.10505 0.00
    2 2 -7 2 o 97.948 153.321 180.00 1.10719 0.02
    3 6 7 1 o 541.574 851.205 0.00 1.10427 0.09
    3 7 5 1 o 30.114 48.877 180.00 1.10402 0.01
    1 -2 8 1 o 84.806 281.052 180.00 1.10087 0.03
    2 7 -1 1 o 87.933 158.834 0.00 1.10311 0.02
    1 0 9 2 o 19.560 135.972 180.00 1.10291 0.00
    4 6 0 2 o 83.421 76.818 0.00 1.10751 0.01
    5 3 -1 2 o 91.336 186.463 0.00 1.10525 0.01
    2 -3 -7 2 o 63.795 155.942 0.00 1.10513 0.01
    5 4 0 2 o 126.783 313.643 0.00 1.10489 0.01
    2 -5 -5 1 o 2.435 16.210 180.00 1.09961 0.00
    3 6 7 2 o 232.612 851.205 0.00 1.10427 0.02
    3 7 5 2 o 12.609 48.877 180.00 1.10402 0.00
    4 -1 6 1 o 42.594 156.593 0.00 1.09863 0.01
    3 5 8 1 o 6.816 36.061 180.00 1.10089 0.00
    5 4 5 1 o 101.915 184.723 180.00 1.10301 0.02
    5 0 -1 1 o 32.392 249.060 0.00 1.10073 0.01
    1 -2 8 2 o 120.917 281.052 180.00 1.10087 0.02
    2 7 -1 2 o 15.204 158.834 0.00 1.10311 0.00
    2 -5 -5 2 o 10.625 16.210 180.00 1.09961 0.00
    3 2 -6 1 o 2.083 14.312 180.00 1.09915 0.00
    3 -4 -4 1 o 13.097 105.219 0.00 1.09902 0.01
    3 -2 -6 1 o 89.271 113.663 0.00 1.09622 0.03
    4 -1 6 2 o 133.639 156.593 0.00 1.09863 0.01
    3 5 8 2 o 12.739 36.061 180.00 1.10089 0.00
    4 5 -2 1 o 1.562 9.832 180.00 1.10031 0.00
    2 -6 -1 1 o 1.841 1.982 180.00 1.09559 0.00
    5 4 5 2 o 4.406 184.723 180.00 1.10301 0.00
    5 1 5 1 o 124.189 388.107 0.00 1.09801 0.03
    5 0 -1 2 o 88.299 249.060 0.00 1.10073 0.01
    3 2 -6 2 o 10.831 14.312 180.00 1.09915 0.00
    3 -4 -4 2 o 82.645 105.219 0.00 1.09902 0.02
    3 -2 -6 2 o 148.089 113.663 0.00 1.09622 0.03
    2 7 6 1 o 830.164 633.690 0.00 1.09328 0.14
    4 5 -2 2 o 5.628 9.832 180.00 1.10031 0.00
    2 -6 -1 2 o 2.496 1.982 180.00 1.09559 0.00
    5 1 5 2 o 396.483 388.107 0.00 1.09801 0.04
    5 5 3 1 o 110.914 153.162 0.00 1.09671 0.03
    4 5 7 1 o 352.201 282.356 0.00 1.09390 0.06
    2 4 9 1 o 39.577 31.644 180.00 1.09379 0.01
    5 0 4 1 o 2.457 2.673 0.00 1.09587 0.00
    2 7 6 2 o 853.283 633.690 0.00 1.09328 0.07
    0 7 -1 1 o 13.247 10.976 0.00 1.08996 0.00
    5 5 3 2 o 181.335 153.162 0.00 1.09671 0.02
    3 7 0 1 o 213.516 152.197 0.00 1.09132 0.05
    5 5 2 1 o 131.149 100.598 180.00 1.09351 0.03
    2 -6 0 1 o 1.660 1.068 180.00 1.08889 0.00
    4 5 7 2 o 389.851 282.356 0.00 1.09390 0.03
    4 -3 -2 1 o 7.446 4.637 0.00 1.09115 0.00
    2 -6 -2 1 o 9.684 7.823 0.00 1.08872 0.00
    2 4 9 2 o 42.231 31.644 180.00 1.09379 0.01
    5 0 4 2 o 3.707 2.673 0.00 1.09587 0.00
    1 4 9 1 o 89.526 68.278 180.00 1.09091 0.03
    0 0 9 1 o 400.397 337.376 0.00 1.08829 0.19
    4 3 -4 1 o 709.465 524.273 180.00 1.09070 0.12
    0 7 -1 2 o 10.465 10.976 0.00 1.08996 0.00
    4 0 7 1 o 45.103 53.483 180.00 1.08699 0.01
    0 3 9 1 o 19.558 13.493 180.00 1.08905 0.01
    3 7 0 2 o 201.960 152.197 0.00 1.09132 0.02
    5 5 2 2 o 123.501 100.598 180.00 1.09351 0.01
    2 -6 0 2 o 0.368 1.068 180.00 1.08889 0.00
    4 -3 -2 2 o 6.307 4.637 0.00 1.09115 0.00
    2 -6 -2 2 o 4.862 7.823 0.00 1.08872 0.00
    1 4 9 2 o 80.952 68.278 180.00 1.09091 0.01
    4 3 -4 2 o 568.056 524.273 180.00 1.09070 0.05
    0 0 9 2 o 187.411 337.376 0.00 1.08829 0.05
    4 0 7 2 o 40.616 53.483 180.00 1.08699 0.00
    5 -1 1 1 o 141.473 105.119 180.00 1.08875 0.03
    0 3 9 2 o 5.856 13.493 180.00 1.08905 0.00
    1 -6 3 1 o 180.257 168.628 0.00 1.08114 0.05
    4 -2 5 1 o 1.450 1.485 180.00 1.08274 0.00
    0 5 8 1 o 23.732 21.001 180.00 1.08195 0.01
    5 5 4 1 o 365.498 755.618 0.00 1.08633 0.08
    1 -5 -7 1 o 873.129 783.960 0.00 1.08181 0.24
    5 -1 1 2 o 55.349 105.119 180.00 1.08875 0.01
    1 -5 5 1 o 556.774 497.506 180.00 1.07886 0.16
    4 6 6 1 o 8.140 9.667 0.00 1.08360 0.00
    1 -6 3 2 o 187.507 168.628 0.00 1.08114 0.03
    1 7 6 1 o 690.137 597.951 0.00 1.08026 0.12
    4 -2 5 2 o 1.990 1.485 180.00 1.08274 0.00
    5 1 -2 1 o 6.384 5.511 180.00 1.08006 0.00
    5 -1 2 1 o 103.559 156.265 0.00 1.08432 0.02
    4 -3 3 1 o 10.735 9.766 0.00 1.08185 0.00
    0 5 8 2 o 25.505 21.001 180.00 1.08195 0.00
    5 5 4 2 o 673.289 755.618 0.00 1.08633 0.08
    4 -3 3 2 o 11.434 9.766 0.00 1.08185 0.00
    1 -5 -7 2 o 922.611 783.960 0.00 1.08181 0.13
    3 -4 4 1 o 1376.825 1215.048 180.00 1.07899 0.35
    1 -5 5 2 o 540.617 497.506 180.00 1.07886 0.08
    4 6 6 2 o 11.734 9.667 0.00 1.08360 0.00
    3 -5 0 1 o 474.890 411.925 180.00 1.08078 0.17
    3 -5 0 2 o 463.505 411.925 180.00 1.08078 0.08
    5 2 -2 1 o 65.864 57.366 180.00 1.07806 0.02
    3 -5 -1 1 o 4.593 3.756 0.00 1.08008 0.00
    1 7 6 2 o 658.499 597.951 0.00 1.08026 0.06
    5 -1 0 1 o 11.353 9.458 180.00 1.07986 0.00
    5 1 -2 2 o 5.949 5.511 180.00 1.08006 0.00
    5 -1 2 2 o 180.580 156.265 0.00 1.08432 0.02
    2 0 9 1 o 11.652 10.900 180.00 1.07666 0.00
    4 3 8 1 o 15.359 12.868 0.00 1.07894 0.00
    3 -4 4 2 o 1313.992 1215.048 180.00 1.07899 0.17
    0 7 5 1 o 298.740 280.380 0.00 1.07617 0.06
    5 3 6 1 o 102.013 86.710 180.00 1.07795 0.02
    5 2 -2 2 o 60.788 57.366 180.00 1.07806 0.01
    0 6 7 1 o 162.517 153.610 180.00 1.07515 0.03
    3 -5 -1 2 o 4.152 3.756 0.00 1.08008 0.00
    5 -1 0 2 o 9.951 9.458 180.00 1.07986 0.00
    2 -5 4 1 o 111.540 102.013 0.00 1.07167 0.03
    2 0 9 2 o 12.013 10.900 180.00 1.07666 0.00
    4 3 8 2 o 12.332 12.868 0.00 1.07894 0.00
    3 3 9 1 o 806.259 837.777 180.00 1.07606 0.21
    0 7 5 2 o 304.795 280.380 0.00 1.07617 0.03
    1 6 -4 1 o 160.967 148.116 180.00 1.07343 0.04
    5 3 6 2 o 84.921 86.710 180.00 1.07795 0.01
    5 5 1 1 o 20.822 20.000 180.00 1.07706 0.00
    3 2 9 1 o 227.816 214.788 180.00 1.07497 0.06
    3 4 -5 1 o 5.415 5.150 0.00 1.07492 0.00
    0 6 7 2 o 167.306 153.610 180.00 1.07515 0.02
    3 5 -4 1 o 2.099 1.870 180.00 1.07476 0.00
    3 2 9 2 o 230.287 214.788 180.00 1.07497 0.03
    4 2 8 1 o 61.373 54.680 0.00 1.07422 0.01
    2 -5 4 2 o 112.450 102.013 0.00 1.07167 0.02
    3 3 9 2 o 957.086 837.777 180.00 1.07606 0.13
    2 4 -6 1 o 609.565 560.599 0.00 1.07090 0.14
    1 6 -4 2 o 163.970 148.116 180.00 1.07343 0.02
    5 2 6 1 o 699.795 622.626 180.00 1.07301 0.13
    3 -2 7 1 o 874.782 791.433 0.00 1.06804 0.20
    5 5 1 2 o 23.622 20.000 180.00 1.07706 0.00
    3 4 -5 2 o 5.407 5.150 0.00 1.07492 0.00
    3 5 -4 2 o 1.961 1.870 180.00 1.07476 0.00
    2 5 -5 1 o 94.018 82.479 0.00 1.06964 0.02
    2 -6 1 1 o 26.632 23.763 0.00 1.06932 0.01
    4 2 8 2 o 57.211 54.680 0.00 1.07422 0.01
    2 -6 -3 1 o 12.148 10.987 0.00 1.06901 0.00
    1 2 -8 1 o 198.165 174.053 0.00 1.06874 0.07
    1 7 -2 1 o 21.504 19.213 180.00 1.06864 0.01
    3 -5 1 1 o 174.467 155.249 0.00 1.06853 0.06
    4 -2 -4 1 o 38.747 34.562 180.00 1.06852 0.01
    0 6 -4 1 o 212.047 199.875 180.00 1.06593 0.05
    1 -4 -8 1 o 475.595 416.261 180.00 1.06834 0.15
    2 -3 7 1 o 1.780 1.629 0.00 1.06578 0.00
    2 4 -6 2 o 637.266 560.599 0.00 1.07090 0.07
    5 2 6 2 o 699.150 622.626 180.00 1.07301 0.07
    3 -2 7 2 o 833.682 791.433 0.00 1.06804 0.09
    2 5 -5 2 o 88.306 82.479 0.00 1.06964 0.01
    2 -6 1 2 o 25.668 23.763 0.00 1.06932 0.00
    3 7 6 1 o 9.303 8.829 180.00 1.06652 0.00
    2 -6 -3 2 o 11.530 10.987 0.00 1.06901 0.00
    1 2 -8 2 o 182.602 174.053 0.00 1.06874 0.03
    1 7 -2 2 o 20.361 19.213 180.00 1.06864 0.00
    3 -5 1 2 o 163.906 155.249 0.00 1.06853 0.03
    4 -2 -4 2 o 36.034 34.562 180.00 1.06852 0.01
    0 6 -4 2 o 208.647 199.875 180.00 1.06593 0.03
    1 -4 -8 2 o 434.169 416.261 180.00 1.06834 0.07
    2 -3 7 2 o 1.745 1.629 0.00 1.06578 0.00
    4 1 -5 1 o 31.102 29.827 180.00 1.06560 0.01
    1 -7 -2 1 o 3.735 3.558 0.00 1.06549 0.00
    1 -7 -1 1 o 14.422 13.554 180.00 1.06498 0.01
    5 -1 3 1 o 77.591 73.278 180.00 1.06704 0.02
    4 0 -5 1 o 224.110 216.982 0.00 1.06463 0.06
    3 -5 -2 1 o 110.756 104.902 0.00 1.06651 0.04
    2 -1 -8 1 o 135.454 132.673 180.00 1.06402 0.05
    3 7 6 2 o 9.000 8.829 180.00 1.06652 0.00
    2 6 8 1 o 12.798 12.430 0.00 1.06355 0.00
    5 4 -1 1 o 236.680 227.438 0.00 1.06532 0.04
    4 1 -5 2 o 30.679 29.827 180.00 1.06560 0.00
    1 -7 -2 2 o 3.712 3.558 0.00 1.06549 0.00
    1 -7 -1 2 o 14.582 13.554 180.00 1.06498 0.00
    5 -1 3 2 o 75.495 73.278 180.00 1.06704 0.01
    5 0 -2 1 o 979.915 940.041 180.00 1.06214 0.26
    4 0 -5 2 o 228.626 216.982 0.00 1.06463 0.03
    3 -5 -2 2 o 106.920 104.902 0.00 1.06651 0.02
    4 4 8 1 o 159.603 157.745 0.00 1.06369 0.03
    2 -1 -8 2 o 141.198 132.673 180.00 1.06402 0.03
    5 5 5 1 o 360.394 358.242 180.00 1.06347 0.08
    2 0 -8 1 o 3.038 2.875 180.00 1.06113 0.00
    2 6 8 2 o 14.092 12.430 0.00 1.06355 0.00
    5 4 6 1 o 497.042 493.159 0.00 1.06296 0.10
    4 6 -1 1 o 2.125 2.088 180.00 1.06469 0.00
    5 4 -1 2 o 230.341 227.438 0.00 1.06532 0.02
    2 -2 8 1 o 228.992 249.214 180.00 1.05753 0.07
    5 0 -2 2 o 1052.403 940.041 180.00 1.06214 0.14
    3 -3 6 1 o -0.014 0.045 180.00 1.05675 0.00
    4 4 8 2 o 169.855 157.745 0.00 1.06369 0.02
    5 5 5 2 o 389.068 358.242 180.00 1.06347 0.04
    2 0 -8 2 o 2.995 2.875 180.00 1.06113 0.00
    5 4 6 2 o 567.099 493.159 0.00 1.06296 0.05
    4 6 -1 2 o 2.058 2.088 180.00 1.06469 0.00
    2 -2 8 2 o 184.837 249.214 180.00 1.05753 0.03
    4 7 3 1 o 153.625 136.519 0.00 1.06072 0.04
    3 -3 6 2 o -0.065 0.045 180.00 1.05675 0.00
    5 -1 -1 1 o 62.715 57.763 0.00 1.05861 0.02
    5 3 -2 1 o 562.278 712.883 0.00 1.05644 0.10
    3 -1 8 1 o 0.676 2.141 180.00 1.05399 0.00
    1 -6 -6 1 o 158.801 207.989 180.00 1.05592 0.04
    3 4 9 1 o 268.444 306.695 0.00 1.05748 0.06
    1 -1 9 1 o 18.821 28.663 0.00 1.05498 0.01
    3 1 9 1 o 4.474 7.339 180.00 1.05437 0.00
    4 7 3 2 o 136.449 136.519 0.00 1.06072 0.02
    5 0 5 1 o 105.759 140.389 180.00 1.05603 0.02
    5 -1 -1 2 o 43.655 57.763 0.00 1.05861 0.01
    5 3 -2 2 o 478.797 712.883 0.00 1.05644 0.04
    3 -1 8 2 o 1.117 2.141 180.00 1.05399 0.00
    1 -7 -3 1 o 116.398 164.128 180.00 1.05359 0.03
    1 -6 -6 2 o 145.671 207.989 180.00 1.05592 0.02
    3 4 9 2 o 199.613 306.695 0.00 1.05748 0.02
    1 -1 9 2 o 19.520 28.663 0.00 1.05498 0.00
    2 7 -2 1 o 294.772 410.574 180.00 1.05231 0.07
    4 -3 -3 1 o 68.001 99.941 0.00 1.05436 0.02
    1 -7 0 1 o 1.585 2.673 0.00 1.05211 0.00
    4 7 4 1 o 15.797 27.280 180.00 1.05419 0.00
    3 1 9 2 o 5.102 7.339 180.00 1.05437 0.00
    2 -4 6 1 o 72.522 78.130 0.00 1.04891 0.02
    5 0 5 2 o 98.649 140.389 180.00 1.05603 0.01
    1 6 8 1 o 0.444 0.595 180.00 1.05116 0.00
    1 -7 -3 2 o 135.087 164.128 180.00 1.05359 0.02
    4 7 2 1 o 0.022 0.135 0.00 1.05492 0.00
    4 1 8 1 o 111.674 125.750 180.00 1.05028 0.02
    0 7 -2 1 o 43.976 44.330 0.00 1.04766 0.01
    0 4 9 1 o 493.100 506.974 180.00 1.04972 0.16
    2 7 -2 2 o 384.111 410.574 180.00 1.05231 0.04
    3 3 -6 1 o 773.889 806.258 0.00 1.04970 0.16
    4 -3 -3 2 o 74.506 99.941 0.00 1.05436 0.01
    1 -7 0 2 o 2.217 2.673 0.00 1.05211 0.00
    1 -1 -9 1 o 58.057 58.522 0.00 1.04952 0.03
    4 7 4 2 o 18.131 27.280 180.00 1.05419 0.00
    2 8 3 1 o 0.676 0.711 180.00 1.04875 0.00
    2 -4 6 2 o 86.617 78.130 0.00 1.04891 0.01
    0 1 -9 1 o 186.323 193.859 0.00 1.04859 0.08
    1 6 8 2 o 0.563 0.595 180.00 1.05116 0.00
    3 7 -1 1 o 93.817 110.734 180.00 1.05058 0.02
    4 7 2 2 o 0.045 0.135 0.00 1.05492 0.00
    2 5 9 1 o 146.361 151.623 0.00 1.04823 0.03
    2 -2 -8 1 o 364.941 386.957 0.00 1.04781 0.14
    4 1 8 2 o 118.034 125.750 180.00 1.05028 0.01
    4 2 -5 1 o 89.288 93.190 180.00 1.04746 0.02
    0 7 -2 2 o 53.975 44.330 0.00 1.04766 0.01
    3 6 -3 1 o 201.379 186.299 0.00 1.04926 0.04
    0 4 9 2 o 456.989 506.974 180.00 1.04972 0.07
    3 3 -6 2 o 741.614 806.258 0.00 1.04970 0.08
    2 3 -7 1 o 15.456 17.022 180.00 1.04698 0.01
    5 5 0 1 o 57.384 53.987 0.00 1.04910 0.01
    1 -1 -9 2 o 51.885 58.522 0.00 1.04952 0.01
    2 8 2 1 o 560.225 562.192 180.00 1.04684 0.14
    5 1 6 1 o 357.625 345.292 180.00 1.04894 0.06
    2 8 3 2 o 0.752 0.711 180.00 1.04875 0.00
    0 1 -9 2 o 204.993 193.859 0.00 1.04859 0.04
    3 7 -1 2 o 103.676 110.734 180.00 1.05058 0.01
    3 -3 -6 1 o 8.291 7.483 0.00 1.04587 0.00
    2 5 9 2 o 164.428 151.623 0.00 1.04823 0.02
    2 -2 -8 2 o 459.484 386.957 0.00 1.04781 0.09
    4 2 -5 2 o 115.215 93.190 180.00 1.04746 0.01
    4 -1 -5 1 o 2.188 1.799 0.00 1.04469 0.00
    3 -5 2 1 o 39.796 29.757 180.00 1.04460 0.01
    2 -4 -7 1 o 205.788 159.022 180.00 1.04454 0.07
    3 6 -3 2 o 156.958 186.299 0.00 1.04926 0.01
    2 3 -7 2 o 25.296 17.022 180.00 1.04698 0.00
    5 5 0 2 o 47.621 53.987 0.00 1.04910 0.00
    2 8 2 2 o 755.815 562.192 180.00 1.04684 0.09
    5 1 6 2 o 317.471 345.292 180.00 1.04894 0.03
    3 -4 -5 1 o 103.234 73.247 0.00 1.04379 0.04
    0 4 -7 1 o 0.857 0.603 0.00 1.04139 0.00
    2 6 -4 1 o 375.525 248.355 180.00 1.04346 0.08
    3 0 -7 1 o 0.485 0.000 180.00 1.04338 0.00
    1 -2 -9 1 o 153.887 100.987 180.00 1.04330 0.06
    3 -3 -6 2 o 13.020 7.483 0.00 1.04587 0.00
    4 -3 4 1 o 0.762 0.391 0.00 1.04265 0.00
    1 8 2 1 o 422.937 283.785 180.00 1.04245 0.11
    4 -1 -5 2 o 2.555 1.799 0.00 1.04469 0.00
    3 -5 2 2 o 47.697 29.757 180.00 1.04460 0.01
    2 -4 -7 2 o 242.436 159.022 180.00 1.04454 0.04
    3 -5 -3 1 o 225.934 140.712 0.00 1.04146 0.08
    2 7 7 1 o 337.932 222.727 0.00 1.04136 0.05
    2 -6 2 1 o 278.945 210.028 180.00 1.03889 0.09
    3 -4 -5 2 o 111.183 73.247 0.00 1.04379 0.02
    0 4 -7 2 o 0.773 0.603 0.00 1.04139 0.00
    1 8 3 1 o 38.177 25.886 0.00 1.04096 0.01
    2 6 -4 2 o 394.289 248.355 180.00 1.04346 0.04
    3 0 -7 2 o 0.552 0.000 180.00 1.04338 0.00
    1 -2 -9 2 o 157.771 100.987 180.00 1.04330 0.03
    4 -3 4 2 o 0.739 0.391 0.00 1.04265 0.00
    1 8 2 2 o 408.421 283.785 180.00 1.04245 0.05
    2 1 -8 1 o 636.083 436.567 0.00 1.03957 0.21
    1 5 9 1 o 217.569 151.261 180.00 1.03932 0.05
    3 6 8 1 o 746.015 527.308 180.00 1.03924 0.12
    2 -5 -6 1 o 44.767 30.609 180.00 1.03895 0.02
    3 -5 -3 2 o 195.951 140.712 0.00 1.04146 0.04
    2 8 4 1 o 1085.245 808.609 0.00 1.03878 0.23
    2 7 7 2 o 296.455 222.727 0.00 1.04136 0.02
    2 -6 2 2 o 225.383 210.028 180.00 1.03889 0.04
    2 -6 -4 1 o 28.105 20.878 180.00 1.03845 0.01
    1 8 3 2 o 32.919 25.886 0.00 1.04096 0.00
    1 0 -9 1 o 12.129 10.396 0.00 1.03730 0.01
    2 1 -8 2 o 483.320 436.567 0.00 1.03957 0.08
    1 5 9 2 o 161.652 151.261 180.00 1.03932 0.02
    3 -1 -7 1 o 44.399 40.915 0.00 1.03671 0.02
    3 6 8 2 o 556.869 527.308 180.00 1.03924 0.04
    5 -1 4 1 o 882.744 659.224 180.00 1.03869 0.14
    2 -5 -6 2 o 31.488 30.609 180.00 1.03895 0.01
    2 8 4 2 o 837.258 808.609 0.00 1.03878 0.09
    2 -6 -4 2 o 20.517 20.878 180.00 1.03845 0.00
    4 5 -3 1 o 77.181 62.488 0.00 1.03744 0.01
    1 0 -9 2 o 9.299 10.396 0.00 1.03730 0.00
    4 6 7 1 o 0.568 0.479 180.00 1.03657 0.00
    4 4 -4 1 o 118.882 113.882 180.00 1.03657 0.02
    3 -1 -7 2 o 38.084 40.915 0.00 1.03671 0.01
    5 -1 4 2 o 629.720 659.224 180.00 1.03869 0.05
    4 7 5 1 o 196.448 206.390 0.00 1.03599 0.04
    4 7 1 1 o 85.693 69.559 0.00 1.03738 0.02
    2 8 1 1 o 314.525 350.864 0.00 1.03325 0.08
    4 5 -3 2 o 49.071 62.488 0.00 1.03744 0.00
    1 8 1 1 o 63.008 90.915 0.00 1.03229 0.02
    4 6 7 2 o 0.401 0.479 180.00 1.03657 0.00
    4 4 -4 2 o 109.815 113.882 180.00 1.03657 0.01
    0 5 -6 1 o 9.904 19.765 0.00 1.02969 0.00
    3 1 -7 1 o 87.328 122.756 180.00 1.03192 0.02
    0 3 -8 1 o 58.900 138.949 0.00 1.02958 0.02
    0 7 6 1 o 57.130 108.399 180.00 1.03140 0.01
    4 7 5 2 o 205.575 206.390 0.00 1.03599 0.02
    4 7 1 2 o 53.657 69.559 0.00 1.03738 0.01
    2 8 1 2 o 136.691 350.864 0.00 1.03325 0.02
    1 -7 -4 1 o 18.549 46.270 0.00 1.03049 0.01
    1 -7 1 1 o 84.274 130.009 180.00 1.02818 0.03
    1 8 1 2 o 32.351 90.915 0.00 1.03229 0.01
    0 5 -6 2 o 16.462 19.765 0.00 1.02969 0.00
    3 1 -7 2 o 26.428 122.756 180.00 1.03192 0.00
    5 6 3 1 o 111.524 97.190 180.00 1.03312 0.02
    0 3 -8 2 o 121.902 138.949 0.00 1.02958 0.02
    4 5 8 1 o 8.725 18.121 180.00 1.03087 0.00
    0 7 6 2 o 41.745 108.399 180.00 1.03140 0.01
    5 1 -3 1 o 4.423 8.126 0.00 1.02891 0.00
    4 -4 0 1 o -0.528 1.247 180.00 1.03061 0.00
    5 5 6 1 o -0.610 44.936 0.00 1.03041 0.00
    4 -1 7 1 o 184.475 338.381 180.00 1.02835 0.03
    1 4 -7 1 o 414.742 377.712 0.00 1.02586 0.11
    1 8 4 1 o 23.827 39.543 180.00 1.02796 0.01
    2 -1 9 1 o 27.086 25.357 180.00 1.02581 0.01
    1 -7 -4 2 o 29.618 46.270 0.00 1.03049 0.00
    1 -7 1 2 o 138.683 130.009 180.00 1.02818 0.02
    1 2 10 1 o 94.008 90.817 180.00 1.02725 0.04
    5 -1 -2 1 o 139.744 145.479 180.00 1.02707 0.04
    1 7 7 1 o 16.956 18.366 0.00 1.02684 0.00
    5 6 3 2 o 16.215 97.190 180.00 1.03312 0.00
    4 5 8 2 o 9.323 18.121 180.00 1.03087 0.00
    5 1 -3 2 o 8.385 8.126 0.00 1.02891 0.00
    4 -4 1 1 o 2.627 1.984 0.00 1.02607 0.00
    4 -4 0 2 o 0.192 1.247 180.00 1.03061 0.00
    1 5 -6 1 o 443.268 345.674 0.00 1.02378 0.10
    5 5 6 2 o 28.767 44.936 0.00 1.03041 0.00
    4 -1 7 2 o 369.937 338.381 180.00 1.02835 0.03
    4 -2 6 1 o 106.058 81.080 180.00 1.02344 0.02
    1 4 -7 2 o 506.211 377.712 0.00 1.02586 0.07
    1 8 4 2 o 45.050 39.543 180.00 1.02796 0.01
    2 -1 9 2 o 33.041 25.357 180.00 1.02581 0.01
    1 -6 4 1 o 66.962 50.921 180.00 1.02319 0.02
    5 6 4 1 o 250.995 241.745 0.00 1.02736 0.05
    1 2 10 2 o 94.679 90.817 180.00 1.02725 0.02
    3 -4 5 1 o 229.604 166.104 0.00 1.02241 0.06
    1 -4 7 1 o 11.077 7.767 0.00 1.02234 0.00
    5 -1 -2 2 o 171.791 145.479 180.00 1.02707 0.03
    1 7 7 2 o 22.818 18.366 0.00 1.02684 0.00
    5 2 -3 1 o 53.083 42.460 180.00 1.02424 0.01
    5 3 7 1 o 13.617 8.805 0.00 1.02598 0.00
    5 6 2 1 o 0.269 0.278 180.00 1.02747 0.00
    4 -4 1 2 o 3.352 1.984 0.00 1.02607 0.00
    1 5 -6 2 o 497.137 345.674 0.00 1.02378 0.06
    4 -2 6 2 o 113.534 81.080 180.00 1.02344 0.01
    5 6 4 2 o 224.334 241.745 0.00 1.02736 0.02
    1 -6 4 2 o 68.352 50.921 180.00 1.02319 0.01
    1 -3 8 1 o 33.486 24.804 0.00 1.02017 0.01
    3 5 9 1 o 175.537 114.746 0.00 1.02210 0.03
    3 -4 5 2 o 217.597 166.104 0.00 1.02241 0.03
    1 -4 7 2 o 10.383 7.767 0.00 1.02234 0.00
    5 -2 1 1 o 21.725 17.955 180.00 1.02389 0.01
    4 -4 -1 1 o 778.476 631.306 0.00 1.02383 0.27
    5 2 -3 2 o 64.738 42.460 180.00 1.02424 0.01
    5 3 7 2 o 13.476 8.805 0.00 1.02598 0.00
    3 7 7 1 o 214.136 143.610 0.00 1.02131 0.03
    5 6 2 2 o 0.225 0.278 180.00 1.02747 0.00
    2 2 10 1 o 242.538 160.498 0.00 1.02075 0.09
    1 -3 8 2 o 26.708 24.804 0.00 1.02017 0.00
    3 8 3 1 o 0.840 0.300 180.00 1.02150 0.00
    1 -3 -9 1 o 35.481 25.146 180.00 1.01959 0.02
    3 5 9 2 o 149.880 114.746 0.00 1.02210 0.01
    3 0 9 1 o 61.334 60.599 0.00 1.01742 0.02
    5 -2 1 2 o 30.452 17.955 180.00 1.02389 0.00
    4 -4 -1 2 o 997.332 631.306 0.00 1.02383 0.17
    1 3 10 1 o 109.543 91.202 0.00 1.01906 0.04
    3 8 3 2 o 0.510 0.300 180.00 1.02150 0.00
    3 7 7 2 o 168.266 143.610 0.00 1.02131 0.01
    2 3 10 1 o 93.191 82.149 180.00 1.01861 0.03
    5 4 -2 1 o 51.557 46.401 180.00 1.01852 0.01
    2 2 10 2 o 168.755 160.498 0.00 1.02075 0.03
    1 1 10 1 o 0.136 0.075 0.00 1.01812 0.00
    2 8 5 1 o 25.549 23.575 0.00 1.01792 0.01
    5 -2 0 1 o 477.598 371.428 180.00 1.01936 0.13
    1 -3 -9 2 o 22.650 25.146 180.00 1.01959 0.01
    3 0 9 2 o 58.218 60.599 0.00 1.01742 0.01
    5 2 7 1 o 171.460 147.214 180.00 1.01883 0.03
    1 3 10 2 o 81.087 91.202 0.00 1.01906 0.01
    1 7 -3 1 o 10.202 10.546 180.00 1.01439 0.00
    5 0 -3 1 o 55.806 58.982 0.00 1.01622 0.01
    2 3 10 2 o 74.717 82.149 180.00 1.01861 0.01
    5 4 -2 2 o 43.234 46.401 180.00 1.01852 0.00
    1 1 10 2 o 0.006 0.075 0.00 1.01812 0.00
    3 8 4 1 o 16.271 17.335 180.00 1.01539 0.00
    2 8 5 2 o 22.382 23.575 0.00 1.01792 0.00
    5 -2 2 1 o 308.688 338.759 0.00 1.01733 0.07
    2 -3 -8 1 o 380.087 396.985 0.00 1.01495 0.14
    5 -2 0 2 o 325.843 371.428 180.00 1.01936 0.04
    3 8 2 1 o 125.214 136.366 0.00 1.01659 0.03
    5 2 7 2 o 131.113 147.214 180.00 1.01883 0.01
    5 4 7 1 o 89.653 95.603 0.00 1.01588 0.02
    1 7 -3 2 o 10.212 10.546 180.00 1.01439 0.00
    5 0 -3 2 o 57.076 58.982 0.00 1.01622 0.01
    1 8 0 1 o 15.986 16.577 0.00 1.01146 0.00
    3 -5 3 1 o 2.910 3.142 0.00 1.01125 0.00
    4 3 -5 1 o 201.541 206.139 0.00 1.01296 0.03
    3 -2 -7 1 o 127.981 131.186 0.00 1.01291 0.04
    5 -2 2 2 o 330.491 338.759 0.00 1.01733 0.04
    3 8 4 2 o 16.833 17.335 180.00 1.01539 0.00
    2 -3 -8 2 o 389.219 396.985 0.00 1.01495 0.07
    2 -5 5 1 o 359.424 376.046 0.00 1.01025 0.10
    3 8 2 2 o 131.368 136.366 0.00 1.01659 0.02
    4 6 -2 1 o 154.255 143.303 180.00 1.01538 0.03
    5 4 7 2 o 89.974 95.603 0.00 1.01588 0.01
    1 8 0 2 o 15.942 16.577 0.00 1.01146 0.00
    3 -5 3 2 o 2.895 3.142 0.00 1.01125 0.00
    4 0 8 1 o 395.391 417.606 180.00 1.01074 0.08
    4 -4 2 1 o 15.460 16.423 0.00 1.01066 0.00
    4 3 -5 2 o 192.302 206.139 0.00 1.01296 0.02
    3 -2 -7 2 o 123.572 131.186 0.00 1.01291 0.02
    5 5 -1 1 o 120.453 119.109 0.00 1.01221 0.02
    4 -3 -4 1 o 248.641 267.414 0.00 1.01013 0.09
    2 -5 5 2 o 356.192 376.046 0.00 1.01025 0.05
    5 0 6 1 o 5.484 5.939 180.00 1.00935 0.00
    2 8 0 1 o 34.623 36.286 0.00 1.00928 0.01
    4 6 -2 2 o 151.924 143.303 180.00 1.01538 0.01
    5 6 5 1 o 44.084 47.832 0.00 1.01076 0.01
    4 -2 -5 1 o 31.935 33.370 0.00 1.00880 0.01
    1 1 -9 1 o 632.699 650.295 0.00 1.00847 0.25
    4 0 8 2 o 403.929 417.606 180.00 1.01074 0.04
    4 -4 2 2 o 15.899 16.423 0.00 1.01066 0.00
    4 7 6 1 o 190.852 192.883 180.00 1.00786 0.03
    5 5 -1 2 o 105.986 119.109 0.00 1.01221 0.01
    1 3 -8 1 o 25.551 28.188 0.00 1.00569 0.01
    4 -3 -4 2 o 262.821 267.414 0.00 1.01013 0.05
    5 6 1 1 o 489.172 531.806 0.00 1.01098 0.11
    3 -5 -4 1 o 406.875 415.543 180.00 1.00727 0.14
    5 0 6 2 o 5.717 5.939 180.00 1.00935 0.00
    2 8 0 2 o 34.673 36.286 0.00 1.00928 0.00
    5 6 1 2 o 544.124 531.806 0.00 1.01098 0.06
    4 -4 -2 1 o 54.366 57.786 180.00 1.00639 0.02
    5 6 5 2 o 48.479 47.832 0.00 1.01076 0.00
    4 -2 -5 2 o 30.986 33.370 0.00 1.00880 0.01
    4 7 0 1 o 35.544 42.561 0.00 1.00978 0.01
    2 1 10 1 o 6.360 6.955 180.00 1.00601 0.00
    1 1 -9 2 o 587.084 650.295 0.00 1.00847 0.11
    0 6 8 1 o 26.933 29.728 0.00 1.00564 0.00
    4 7 0 2 o 43.646 42.561 0.00 1.00978 0.00
_pd_meas_2theta_range_min     4.9978
_pd_meas_2theta_range_max     100.0036
_pd_meas_2theta_range_inc     0.02021
_pd_meas_number_of_points     4701
_pd_meas_scan_method     step
_pd_meas_special_details     ?
_refine_special_details     ?
_reflns_number_total     1930
_refine_ls_matrix_type     full
_refine_ls_goodness_of_fit_all     1.74
_refine_ls_restrained_S_all     ?
_refine_ls_restrained_S_obs     ?
_refine_ls_number_parameters     84
_refine_ls_number_restraints     29
_refine_ls_number_constraints     2
_refine_ls_hydrogen_treatment     refU
_refine_ls_weighting_scheme     sigma
_refine_ls_weighting_details     ?
_refine_ls_shift/su_max     0.03
_refine_ls_shift/su_mean     0.01
_refine_ls_extinction_method     ?
_refine_ls_extinction_coef     ?
loop_
    _atom_type_symbol
    _atom_type_number_in_cell
    _atom_type_scat_Cromer_Mann_a1
    _atom_type_scat_Cromer_Mann_a2
    _atom_type_scat_Cromer_Mann_a3
    _atom_type_scat_Cromer_Mann_a4
    _atom_type_scat_Cromer_Mann_b1
    _atom_type_scat_Cromer_Mann_b2
    _atom_type_scat_Cromer_Mann_b3
    _atom_type_scat_Cromer_Mann_b4
    _atom_type_scat_Cromer_Mann_c
    _atom_type_scat_dispersion_real
    _atom_type_scat_dispersion_imag
    _atom_type_scat_source
    C 12.0 2.31000 20.8439 1.02000 10.2075 1.58860 0.56870 0.86500 51.6512
                                                                         0.21560
                                                                           0.000
                                                                           0.000
                                                      International_Tables_Vol_C
    H 12.0 0.49300 10.5109 0.32291 26.1257 0.14019 3.14236 0.04081 57.7997
                                                                         0.00304
                                                                           0.000
                                                                           0.000
                                                      International_Tables_Vol_C
    O 14.0 3.04850 13.2771 2.28680 5.70110 1.54630 0.32390 0.86700 32.9089
                                                                         0.25080
                                                                           0.000
                                                                           0.000
                                                      International_Tables_Vol_C
    Na 2.0 4.76260 3.28500 3.17360 8.84220 1.26740 0.31360 1.11280 129.424
                                                                         0.67600
                                                                           0.000
                                                                           0.000
                                                      International_Tables_Vol_C
    Rb 2.0 17.1784 1.78880 9.64350 17.3151 5.13990 0.27480 1.52920 164.934
                                                                         3.48730
                                                                           0.000
                                                                           0.000
                                                      International_Tables_Vol_C
_computing_data_collection
;
<i>DIFFRAC.Measurement</i> (Bruker, 2009)
;
_computing_data_reduction     ?
_computing_structure_solution
;
<i>FOX</i> (Favre-Nicolin & \<Cern\'y, 2002)
;
_computing_structure_refinement
;
GSAS (Larson & Von Dreele, 2004)
;
_computing_molecular_graphics
;
Mercury (Macrae <i>et al.</i>,  2008), DIAMOND (Crystal Impact,
2015)
;
_computing_publication_material
;
publCIF (Westrip, 2010)
;
_pd_calibration_special_details     ?
_pd_phase_name     "Na Rb H (C6 H5 O7)"
_pd_prep_cool_rate     ?
_pd_prep_pressure     ?
_pd_prep_temperature     403
_pd_proc_2theta_range_min     5.0008
_pd_proc_2theta_range_max     100.00661
_pd_proc_2theta_range_inc     0.02021
loop_
    _pd_proc_ls_weight
    _pd_proc_intensity_bkg_calc
    _pd_calc_intensity_total
    _pd_meas_counts_total
    . . . 8181.0
    . . . 8246.0
    . . . 7985.0
    . . . 7780.0
    . . . 7289.0
    . . . 7150.0
    . . . 7049.0
    . . . 6706.0
    . . . 6651.0
    . . . 6452.0
    . . . 6363.0
    . . . 6342.0
    . . . 6081.0
    . . . 5945.0
    . . . 5655.0
    . . . 5420.0
    . . . 5369.0
    . . . 5325.0
    . . . 5390.0
    . . . 4962.0
    . . . 4959.0
    . . . 4985.0
    . . . 4969.0
    . . . 4875.0
    . . . 4574.0
    . . . 4552.0
    . . . 4462.0
    . . . 4484.0
    . . . 4360.0
    . . . 4079.0
    . . . 4242.0
    . . . 4138.0
    . . . 4136.0
    . . . 4150.0
    . . . 3901.0
    . . . 3989.0
    . . . 4000.0
    . . . 3934.0
    . . . 3793.0
    . . . 3814.0
    . . . 3827.0
    . . . 3671.0
    . . . 3695.0
    . . . 3770.0
    . . . 3574.0
    . . . 3483.0
    . . . 3468.0
    . . . 3550.0
    . . . 3477.0
    . . . 3388.0
    . . . 3376.0
    . . . 3336.0
    . . . 3330.0
    . . . 3360.0
    . . . 3399.0
    . . . 3355.0
    . . . 3335.0
    . . . 3394.0
    . . . 3268.0
    . . . 3105.0
    . . . 3220.0
    . . . 3276.0
    . . . 3208.0
    . . . 3174.0
    . . . 3124.0
    . . . 3071.0
    . . . 3024.0
    . . . 3025.0
    . . . 3084.0
    . . . 2973.0
    . . . 3034.0
    . . . 2915.0
    . . . 2932.0
    . . . 2771.0
    . . . 2904.0
    . . . 2798.0
    . . . 2746.0
    . . . 2793.0
    . . . 2724.0
    . . . 2817.0
    . . . 2737.0
    . . . 2820.0
    . . . 2779.0
    . . . 2772.0
    . . . 2603.0
    . . . 2704.0
    . . . 2604.0
    . . . 2643.0
    . . . 2613.0
    . . . 2619.0
    . . . 2700.0
    . . . 2580.0
    . . . 2628.0
    . . . 2561.0
    . . . 2585.0
    . . . 2613.0
    . . . 2551.0
    . . . 2494.0
    . . . 2521.0
    . . . 2515.0
    . . . 2447.0
    . . . 2505.0
    . . . 2475.0
    . . . 2436.0
    . . . 2551.0
    . . . 2419.0
    . . . 2440.0
    . . . 2520.0
    . . . 2515.0
    . . . 2415.0
    . . . 2500.0
    . . . 2469.0
    . . . 2444.0
    . . . 2439.0
    . . . 2344.0
    . . . 2377.0
    . . . 2307.0
    . . . 2393.0
    . . . 2385.0
    . . . 2460.0
    . . . 2396.0
    . . . 2342.0
    . . . 2327.0
    . . . 2306.0
    . . . 2284.0
    . . . 2258.0
    . . . 2306.0
    . . . 2342.0
    . . . 2410.0
    . . . 2285.0
    . . . 2273.0
    . . . 2289.0
    . . . 2264.0
    . . . 2381.0
    . . . 2339.0
    . . . 2289.0
    . . . 2313.0
    . . . 2202.0
    . . . 2228.0
    . . . 2252.0
    . . . 2270.0
    . . . 2337.0
    . . . 2132.0
    . . . 2283.0
    . . . 2272.0
    . . . 2213.0
    . . . 2328.0
    . . . 2201.0
    . . . 2266.0
    0.000448 2228.13110 2228.13354 2234.0
    0.000431 2226.61890 2226.62109 2321.0
    0.000435 2225.11279 2225.11523 2298.0
    0.000436 2223.61377 2223.61621 2294.0
    0.000429 2222.12134 2222.12378 2330.0
    0.000413 2220.63550 2255.00488 2421.0
    0.000426 2219.15625 2272.22656 2350.0
    0.000414 2217.68359 2273.43604 2414.0
    0.000448 2216.21729 2274.86304 2234.0
    0.000442 2214.75781 2276.53101 2263.0
    0.000445 2213.30469 2278.46582 2248.0
    0.000448 2211.85815 2280.69873 2234.0
    0.000443 2210.41797 2283.26392 2255.0
    0.000459 2208.98438 2286.20215 2179.0
    0.000456 2207.55713 2289.56030 2193.0
    0.000441 2206.13599 2293.39429 2267.0
    0.000448 2204.72168 2297.76831 2232.0
    0.000454 2203.31348 2302.75977 2203.0
    0.000464 2201.91187 2308.46118 2157.0
    0.000433 2200.51636 2314.98340 2310.0
    0.000450 2199.12695 2322.46021 2224.0
    0.000452 2197.74414 2331.05786 2214.0
    0.000454 2196.36743 2340.98145 2201.0
    0.000449 2194.99707 2352.48804 2228.0
    0.000430 2193.63281 2365.90796 2328.0
    0.000435 2192.27466 2381.66846 2297.0
    0.000431 2190.92285 2400.33594 2321.0
    0.000432 2189.57715 2422.68408 2317.0
    0.000399 2188.23755 2449.80811 2507.0
    0.000391 2186.90405 2483.36035 2558.0
    0.000387 2185.57666 2526.18628 2584.0
    0.000363 2184.25513 2583.79224 2752.0
    0.000364 2182.93994 2666.64355 2746.0
    0.0003470 2181.63062 2791.41724 2882.0
    0.0003169 2180.32715 2976.55273 3156.0
    0.0002947 2179.02979 3220.99023 3393.0
    0.0002784 2177.73853 3513.20825 3592.0
    0.0002570 2176.45313 3899.44482 3891.0
    0.0002481 2175.17358 4365.98389 4031.0
    0.0002165 2173.89990 4846.53906 4618.0
    0.0001965 2172.63208 5444.43164 5088.0
    0.0001661 2171.37012 6137.00391 6021.0
    0.0001483 2170.11401 6883.72656 6743.0
    0.0001274 2168.86377 7835.76514 7848.0
    0.0001118 2167.61938 8918.00781 8943.0
    0.0000935 2166.38062 10268.36328 10696.0
    0.0000788 2165.14771 11962.46191 12686.0
    0.0000656 2163.92041 14136.18945 15247.0
    0.0000564 2162.69897 16809.78711 17729.0
    0.0000516 2161.48315 19605.29492 19372.0
    0.0000513 2160.27295 21150.72656 19511.0
    0.0000551 2159.06836 19493.41211 18138.0
    0.0000664 2157.86938 14967.22168 15059.0
    0.0000869 2156.67627 10231.33398 11505.0
    0.0001163 2155.48853 6966.72119 8597.0
    0.0001638 2154.30640 5135.62256 6104.0
    0.0002313 2153.12988 4169.79834 4324.0
    0.0002782 2151.95874 3632.15552 3595.0
    0.0003277 2150.79321 3297.17725 3052.0
    0.000364 2149.63330 3067.70532 2747.0
    0.000390 2148.47876 2901.28638 2564.0
    0.000400 2147.32959 2776.21997 2498.0
    0.000411 2146.18604 2679.69165 2431.0
    0.000411 2145.04761 2603.52710 2433.0
    0.000444 2143.91479 2542.29370 2252.0
    0.000441 2142.78735 2492.26099 2269.0
    0.000446 2141.66528 2450.79443 2240.0
    0.000445 2140.54858 2415.99658 2247.0
    0.000430 2139.43701 2386.46948 2324.0
    0.000432 2138.33081 2361.16333 2317.0
    0.000444 2137.22998 2339.27832 2252.0
    0.000448 2136.13452 2320.19897 2230.0
    0.000449 2135.04419 2303.44043 2229.0
    0.000458 2133.95898 2288.61865 2182.0
    0.000436 2132.87891 2275.42798 2292.0
    0.000442 2131.80420 2263.62061 2264.0
    0.000456 2130.73462 2252.99341 2194.0
    0.000448 2129.67017 2243.38037 2233.0
    0.000460 2128.61084 2234.64380 2174.0
    0.000437 2127.55664 2226.66846 2286.0
    0.000460 2126.50757 2219.35767 2174.0
    0.000435 2125.46362 2212.63037 2301.0
    0.000447 2124.42480 2206.41675 2237.0
    0.000437 2123.39063 2200.65747 2289.0
    0.000443 2122.36182 2195.30249 2256.0
    0.000453 2121.33789 2145.21948 2208.0
    0.000442 2120.31885 2120.32373 2260.0
    0.000451 2119.30493 2119.30957 2216.0
    0.000452 2118.29590 2118.30078 2214.0
    0.000458 2117.29199 2117.29663 2184.0
    0.000452 2116.29272 2116.29736 2211.0
    0.000460 2115.29858 2115.30322 2173.0
    0.000458 2114.30908 2114.31372 2184.0
    0.000433 2113.32446 2113.32935 2308.0
    0.000449 2112.34473 2112.34961 2227.0
    0.000461 2111.36987 2111.37476 2169.0
    0.000460 2110.39990 2110.40454 2174.0
    0.000482 2109.43457 2109.43945 2076.0
    0.000463 2108.47412 2108.47900 2158.0
    0.000469 2107.51831 2107.52319 2131.0
    0.000460 2106.56714 2106.57202 2175.0
    0.000453 2105.62085 2105.62573 2206.0
    0.000448 2104.67920 2104.68408 2231.0
    0.000473 2103.74219 2103.74731 2114.0
    0.000468 2102.81006 2102.81494 2136.0
    0.000466 2101.88232 2101.88721 2148.0
    0.000442 2100.95947 2100.96436 2265.0
    0.000471 2100.04102 2100.04590 2125.0
    0.000467 2099.12720 2099.13208 2140.0
    0.000463 2098.21802 2098.22290 2159.0
    0.000475 2097.31323 2097.31812 2105.0
    0.000459 2096.41309 2096.41821 2179.0
    0.000466 2095.51758 2095.52246 2148.0
    0.000474 2094.62646 2094.63135 2109.0
    0.000465 2093.73975 2093.74487 2151.0
    0.000468 2092.85767 2092.86279 2135.0
    0.000468 2091.97998 2091.98511 2136.0
    0.000457 2091.10693 2091.11182 2187.0
    0.000462 2090.23804 2090.24316 2166.0
    0.000483 2089.37354 2089.37866 2072.0
    0.000466 2088.51367 2088.51880 2146.0
    0.000459 2087.65796 2087.66309 2178.0
    0.000477 2086.80664 2086.81177 2098.0
    0.000475 2085.95996 2085.96484 2107.0
    0.000484 2085.11719 2085.12231 2068.0
    0.000521 2084.27905 2087.47119 1918.0
    0.000468 2083.44482 2088.38770 2138.0
    0.000460 2082.61523 2087.88013 2172.0
    0.000492 2081.78979 2087.40967 2033.0
    0.000494 2080.96851 2086.98071 2024.0
    0.000477 2080.15137 2086.59961 2098.0
    0.000502 2079.33887 2086.27222 1994.0
    0.000497 2078.53003 2086.00732 2014.0
    0.000469 2077.72559 2085.81494 2130.0
    0.000506 2076.92554 2085.70654 1975.0
    0.000502 2076.12939 2085.69751 1994.0
    0.000476 2075.33740 2085.80664 2102.0
    0.000499 2074.54956 2086.05835 2003.0
    0.000479 2073.76563 2086.48340 2088.0
    0.000480 2072.98608 2087.12231 2082.0
    0.000486 2072.21045 2088.03101 2059.0
    0.000492 2071.43896 2089.28784 2031.0
    0.000501 2070.67139 2091.01733 1996.0
    0.000480 2069.90796 2093.44531 2082.0
    0.000485 2069.14844 2097.02173 2063.0
    0.000482 2068.39282 2102.59546 2073.0
    0.000478 2067.64136 2111.55005 2090.0
    0.000478 2066.89380 2125.73877 2091.0
    0.000476 2066.15015 2146.88965 2100.0
    0.000472 2065.41040 2176.01416 2119.0
    0.000495 2064.67456 2214.48022 2020.0
    0.000457 2063.94263 2262.18481 2188.0
    0.000439 2063.21460 2320.11475 2277.0
    0.000433 2062.49048 2390.32300 2311.0
    0.000401 2061.77026 2475.91040 2494.0
    0.000393 2061.05371 2584.19092 2543.0
    0.000362 2060.34082 2723.80981 2764.0
    0.0003426 2059.63208 2904.56543 2919.0
    0.0003036 2058.92700 3121.60156 3294.0
    0.0003124 2058.22583 3335.86304 3201.0
    0.0002946 2057.52832 3459.63330 3394.0
    0.0003033 2056.83447 3389.97119 3297.0
    0.0003134 2056.14429 3126.97192 3191.0
    0.000352 2055.45801 2790.70728 2839.0
    0.000395 2054.77539 2503.40771 2532.0
    0.000438 2054.09644 2314.24463 2281.0
    0.000423 2053.42114 2208.94287 2364.0
    0.000442 2052.74951 2154.96924 2263.0
    0.000445 2052.08154 2126.52295 2249.0
    0.000466 2051.41724 2109.53955 2147.0
    0.000468 2050.75635 2097.92676 2135.0
    0.000471 2050.09912 2089.27441 2123.0
    0.000459 2049.44556 2082.52710 2180.0
    0.000465 2048.79565 2077.10986 2151.0
    0.000480 2048.14917 2072.66113 2082.0
    0.000468 2047.50623 2068.93799 2136.0
    0.000471 2046.86682 2065.76685 2125.0
    0.000479 2046.23096 2063.02466 2088.0
    0.000459 2045.59851 2060.62158 2179.0
    0.000457 2044.96973 2058.48926 2188.0
    0.000468 2044.34424 2056.57642 2137.0
    0.000468 2043.72229 2054.84326 2138.0
    0.000467 2043.10376 2053.25903 2141.0
    0.000475 2042.48865 2051.79956 2107.0
    0.000468 2041.87695 2050.44458 2136.0
    0.000484 2041.26855 2049.17920 2068.0
    0.000484 2040.66370 2047.99048 2066.0
    0.000482 2040.06213 2046.86755 2075.0
    0.000478 2039.46387 2045.80188 2091.0
    0.000455 2038.86914 2044.78650 2199.0
    0.000469 2038.27759 2043.81482 2132.0
    0.000475 2037.68933 2042.88232 2107.0
    0.000468 2037.10449 2041.98425 2135.0
    0.000486 2036.52283 2041.11719 2057.0
    0.000494 2035.94446 2040.27771 2023.0
    0.000473 2035.36938 2036.80591 2116.0
    0.000492 2034.79761 2034.80286 2033.0
    0.000486 2034.22900 2034.23425 2058.0
    0.000490 2033.66357 2033.66895 2042.0
    0.000473 2033.10144 2033.10669 2113.0
    0.000470 2032.54236 2032.54773 2127.0
    0.000494 2031.98657 2031.99194 2024.0
    0.000485 2031.43396 2031.43933 2062.0
    0.000473 2030.88440 2030.88977 2116.0
    0.000484 2030.33813 2030.34338 2065.0
    0.000483 2029.79492 2030.11487 2071.0
    0.000484 2029.25476 2029.74524 2068.0
    0.000481 2028.71777 2029.23926 2077.0
    0.000496 2028.18384 2028.73926 2015.0
    0.000461 2027.65308 2028.24573 2171.0
    0.000483 2027.12524 2027.75928 2069.0
    0.000476 2026.60046 2027.28040 2103.0
    0.000478 2026.07886 2026.81018 2093.0
    0.000499 2025.56006 2026.34900 2003.0
    0.000471 2025.04443 2025.89783 2125.0
    0.000486 2024.53174 2025.45825 2057.0
    0.000504 2024.02209 2025.03162 1984.0
    0.000472 2023.51538 2024.62012 2118.0
    0.000475 2023.01160 2024.22595 2106.0
    0.000484 2022.51074 2023.85242 2066.0
    0.000502 2022.01282 2023.50391 1994.0
    0.000474 2021.51794 2023.18567 2111.0
    0.000490 2021.02588 2022.90527 2039.0
    0.000477 2020.53662 2022.67334 2098.0
    0.000493 2020.05042 2022.50684 2029.0
    0.000498 2019.56702 2022.43494 2010.0
    0.000490 2019.08643 2022.51550 2042.0
    0.000490 2018.60876 2022.85510 2040.0
    0.000511 2018.13391 2023.62817 1957.0
    0.000507 2017.66174 2025.07007 1972.0
    0.000505 2017.19250 2027.40125 1982.0
    0.000484 2016.72607 2030.74121 2067.0
    0.000482 2016.26233 2035.36475 2074.0
    0.000482 2015.80151 2041.39490 2076.0
    0.000467 2015.34338 2048.92090 2143.0
    0.000479 2014.88806 2058.70850 2086.0
    0.000465 2014.43530 2071.16431 2150.0
    0.000442 2013.98535 2087.51807 2264.0
    0.000448 2013.53821 2107.44116 2230.0
    0.000426 2013.09363 2128.43018 2349.0
    0.000426 2012.65173 2142.97729 2348.0
    0.000436 2012.21265 2140.92310 2293.0
    0.000433 2011.77612 2119.73706 2310.0
    0.000443 2011.34229 2089.12891 2255.0
    0.000484 2010.91101 2060.42700 2066.0
    0.000453 2010.48242 2040.09351 2207.0
    0.000507 2010.05652 2027.99683 1973.0
    0.000488 2009.63318 2021.35938 2050.0
    0.000500 2009.21240 2017.63318 2002.0
    0.000505 2008.79419 2015.28748 1982.0
    0.000497 2008.37854 2013.60168 2014.0
    0.000484 2007.96558 2012.27502 2066.0
    0.000494 2007.55493 2011.17493 2023.0
    0.000515 2007.14709 2010.23169 1943.0
    0.000492 2006.74158 2009.40198 2033.0
    0.000504 2006.33862 2008.65710 1986.0
    0.000484 2005.93811 2007.97705 2065.0
    0.000520 2005.54016 2007.34753 1923.0
    0.000504 2005.14465 2006.75793 1983.0
    0.000500 2004.75171 2006.20068 1999.0
    0.000504 2004.36121 2005.67004 1983.0
    0.000510 2003.97302 2005.16113 1962.0
    0.000505 2003.58740 2004.67102 1979.0
    0.000510 2003.20410 2004.19641 1961.0
    0.000509 2002.82324 2003.73547 1963.0
    0.000515 2002.44470 2003.28625 1940.0
    0.000507 2002.06873 2002.84753 1971.0
    0.000510 2001.69507 2002.41797 1962.0
    0.000516 2001.32373 2001.99646 1937.0
    0.000503 2000.95471 2001.58252 1989.0
    0.000497 2000.58813 2001.17542 2012.0
    0.000515 2000.22388 2000.77441 1942.0
    0.000494 1999.86182 2000.37903 2024.0
    0.000514 1999.50220 1999.98901 1945.0
    0.000493 1999.14490 1999.60400 2027.0
    0.000510 1998.78979 1998.94617 1962.0
    0.000498 1998.43701 1998.58484 2010.0
    0.000502 1998.08655 1998.09155 1993.0
    0.000502 1997.73816 1997.74329 1994.0
    0.000509 1997.39221 1997.39734 1963.0
    0.000500 1997.04846 1997.05359 2002.0
    0.000507 1996.70691 1996.71191 1973.0
    0.000532 1996.36755 1996.37268 1879.0
    0.000502 1996.03040 1996.03552 1994.0
    0.000500 1995.69556 1995.70056 1999.0
    0.000525 1995.36279 1995.36780 1904.0
    0.000534 1995.03223 1995.03723 1873.0
    0.000534 1994.70374 1994.70886 1874.0
    0.000530 1994.37756 1994.38257 1888.0
    0.000530 1994.05334 1994.05847 1886.0
    0.000513 1993.73132 1993.73645 1949.0
    0.000500 1993.41150 1993.41663 2001.0
    0.000521 1993.09375 1993.09875 1920.0
    0.000519 1992.77820 1992.78320 1926.0
    0.000511 1992.46460 1992.46960 1956.0
    0.000544 1992.15308 1992.15808 1837.0
    0.000510 1991.84363 1991.84875 1959.0
    0.000514 1991.53638 1991.54138 1947.0
    0.000513 1991.23096 1991.23608 1950.0
    0.000498 1990.92773 1990.93274 2008.0
    0.000517 1990.62659 1990.63159 1933.0
    0.000527 1990.32727 1990.33228 1897.0
    0.000521 1990.03015 1990.03516 1920.0
    0.000529 1989.73499 1989.73999 1889.0
    0.000515 1989.44177 1989.44678 1941.0
    0.000510 1989.15051 1989.15552 1961.0
    0.000543 1988.86133 1988.86633 1840.0
    0.000519 1988.57397 1988.57898 1925.0
    0.000506 1988.28870 1988.29358 1978.0
    0.000513 1988.00525 1988.01025 1948.0
    0.000506 1987.72375 1987.72876 1976.0
    0.000502 1987.44421 1987.44922 1991.0
    0.000520 1987.16663 1987.17163 1922.0
    0.000507 1986.89087 1986.89587 1971.0
    0.000509 1986.61707 1986.62207 1964.0
    0.000493 1986.34509 1986.35010 2027.0
    0.000512 1986.07507 1986.07996 1955.0
    0.000522 1985.80688 1985.81177 1917.0
    0.000522 1985.54053 1985.54553 1916.0
    0.000500 1985.27600 1985.28101 2000.0
    0.000528 1985.01343 1985.01831 1893.0
    0.000512 1984.75256 1984.75745 1953.0
    0.000534 1984.49353 1984.49841 1871.0
    0.000511 1984.23633 1984.24121 1957.0
    0.000510 1983.98096 1983.98584 1959.0
    0.000515 1983.72729 1983.73218 1940.0
    0.000538 1983.47546 1983.48035 1858.0
    0.000520 1983.22546 1983.23035 1923.0
    0.000504 1982.97717 1982.98206 1984.0
    0.000527 1982.73059 1982.73547 1898.0
    0.000500 1982.48572 1982.49072 2002.0
    0.000505 1982.24268 1982.24768 1980.0
    0.000514 1982.00134 1982.00623 1946.0
    0.000541 1981.76172 1981.76660 1850.0
    0.000514 1981.52393 1981.52869 1944.0
    0.000509 1981.28760 1981.29248 1965.0
    0.000517 1981.05310 1981.05798 1936.0
    0.000520 1980.82031 1980.82520 1923.0
    0.000510 1980.58911 1980.59399 1962.0
    0.000509 1980.35962 1980.36450 1963.0
    0.000532 1980.13184 1980.13660 1881.0
    0.000517 1979.90564 1979.91052 1934.0
    0.000520 1979.68103 1979.68591 1923.0
    0.000506 1979.45813 1979.46301 1975.0
    0.000519 1979.23682 1982.43933 1928.0
    0.000506 1979.01709 1982.41345 1976.0
    0.000515 1978.79907 1984.00208 1942.0
    0.000505 1978.58252 1984.11511 1979.0
    0.000497 1978.36768 1984.26208 2012.0
    0.000489 1978.15430 1984.44775 2045.0
    0.000513 1977.94250 1984.67725 1948.0
    0.000518 1977.73230 1984.95654 1930.0
    0.000514 1977.52368 1985.54712 1947.0
    0.000491 1977.31653 1985.96545 2037.0
    0.000513 1977.11096 1986.58875 1951.0
    0.000521 1976.90698 1987.18481 1921.0
    0.000521 1976.70447 1987.88977 1919.0
    0.000490 1976.50342 1988.72375 2040.0
    0.000502 1976.30396 1989.71265 1993.0
    0.000492 1976.10583 1990.88843 2034.0
    0.000495 1975.90930 1992.29309 2020.0
    0.000502 1975.71423 1993.98096 1993.0
    0.000512 1975.52063 1996.02429 1955.0
    0.000493 1975.32861 1998.52087 2030.0
    0.000503 1975.13794 2001.60669 1990.0
    0.000519 1974.94861 2005.47876 1928.0
    0.000517 1974.76086 2010.44446 1935.0
    0.000503 1974.57446 2017.06873 1987.0
    0.000505 1974.38953 2026.53076 1979.0
    0.000499 1974.20605 2041.20947 2004.0
    0.000518 1974.02380 2065.16162 1929.0
    0.000507 1973.84314 2103.83472 1972.0
    0.000482 1973.66382 2161.66528 2076.0
    0.000458 1973.48584 2243.01465 2182.0
    0.000441 1973.30920 2357.67969 2269.0
    0.000424 1973.13391 2506.07593 2356.0
    0.000376 1972.96008 2709.24805 2658.0
    0.000354 1972.78760 2976.51001 2827.0
    0.0003189 1972.61633 3304.30029 3136.0
    0.0002860 1972.44653 3622.23901 3497.0
    0.0002648 1972.27808 3770.46338 3777.0
    0.0002653 1972.11084 3613.23901 3769.0
    0.0002947 1971.94495 3253.03516 3393.0
    0.0003361 1971.78027 2845.17456 2975.0
    0.000397 1971.61694 2515.62573 2522.0
    0.000458 1971.45496 2317.84424 2184.0
    0.000427 1971.29419 2220.18115 2340.0
    0.000457 1971.13477 2175.04175 2190.0
    0.000466 1970.97656 2148.39429 2146.0
    0.000466 1970.81958 2123.66089 2144.0
    0.000480 1970.66394 2097.04688 2084.0
    0.000491 1970.50952 2070.37305 2038.0
    0.000489 1970.35620 2049.82300 2047.0
    0.000507 1970.20422 2031.25024 1971.0
    0.000486 1970.05347 2019.42224 2059.0
    0.000492 1969.90393 2010.36877 2034.0
    0.000515 1969.75562 2004.32776 1943.0
    0.000519 1969.60840 2000.22620 1928.0
    0.000521 1969.46240 2001.44763 1920.0
    0.000516 1969.31763 1999.55530 1937.0
    0.000499 1969.17407 2000.24927 2006.0
    0.000519 1969.03162 1999.45117 1926.0
    0.000511 1968.89038 1999.02466 1956.0
    0.000494 1968.75024 1998.93640 2023.0
    0.000496 1968.61121 2003.41321 2018.0
    0.000513 1968.47339 2004.23291 1950.0
    0.000499 1968.33679 2002.30579 2006.0
    0.000487 1968.20117 2004.36633 2052.0
    0.000478 1968.06665 2004.25317 2093.0
    0.000475 1967.93335 2007.37671 2106.0
    0.000479 1967.80115 2011.05176 2086.0
    0.000450 1967.66992 2015.40466 2223.0
    0.000461 1967.53992 2020.60767 2168.0
    0.000477 1967.41089 2026.90076 2096.0
    0.000481 1967.28308 2034.62781 2078.0
    0.000489 1967.15625 2044.32202 2045.0
    0.000494 1967.03052 2056.94678 2026.0
    0.000495 1966.90576 2074.47144 2021.0
    0.000470 1966.78210 2100.73657 2128.0
    0.000473 1966.65955 2141.93066 2115.0
    0.000461 1966.53796 2204.91504 2169.0
    0.000456 1966.41736 2293.82910 2195.0
    0.000420 1966.29785 2422.33496 2381.0
    0.000389 1966.17944 2594.02222 2568.0
    0.000357 1966.06189 2831.65381 2799.0
    0.0003124 1965.94543 3161.08374 3201.0
    0.0002559 1965.82996 3584.55029 3908.0
    0.0002396 1965.71545 4032.74194 4174.0
    0.0002249 1965.60193 4313.00586 4447.0
    0.0002297 1965.48938 4300.64209 4353.0
    0.0002307 1965.37781 4211.05127 4334.0
    0.0002430 1965.26721 4194.65625 4116.0
    0.0002349 1965.15747 4350.19873 4257.0
    0.0002255 1965.04883 4617.56934 4435.0
    0.0002189 1964.94104 4762.91357 4569.0
    0.0002182 1964.83423 4669.30762 4584.0
    0.0002210 1964.72839 4524.50732 4525.0
    0.0002164 1964.62341 4448.10107 4621.0
    0.0002214 1964.51929 4518.39648 4516.0
    0.0002257 1964.41626 4566.46143 4430.0
    0.0002322 1964.31396 4317.04199 4306.0
    0.0002664 1964.21265 3823.18530 3754.0
    0.0002975 1964.11218 3272.70679 3361.0
    0.000351 1964.01270 2782.59912 2848.0
    0.000390 1963.91406 2459.75220 2564.0
    0.000437 1963.81616 2282.50513 2290.0
    0.000480 1963.71924 2190.07886 2082.0
    0.000489 1963.62317 2138.09521 2044.0
    0.000486 1963.52808 2104.54712 2058.0
    0.000496 1963.43359 2080.59399 2018.0
    0.000497 1963.34021 2062.56201 2014.0
    0.000495 1963.24744 2048.54761 2020.0
    0.000502 1963.15564 2037.39734 1992.0
    0.000485 1963.06470 2028.35596 2063.0
    0.000490 1962.97449 2015.79749 2039.0
    0.000491 1962.88501 2009.92554 2037.0
    0.000491 1962.79651 2002.42188 2037.0
    0.000491 1962.70874 1998.38599 2038.0
    0.000517 1962.62170 1994.92310 1936.0
    0.000506 1962.53552 1991.92578 1975.0
    0.000496 1962.45020 1989.31177 2017.0
    0.000506 1962.36560 1987.01587 1976.0
    0.000487 1962.28174 1984.98633 2055.0
    0.000475 1962.19861 2014.87537 2104.0
    0.000499 1962.11633 2015.16467 2004.0
    0.000498 1962.03479 2015.79492 2007.0
    0.000492 1961.95398 2033.22192 2032.0
    0.000470 1961.87390 2035.55115 2127.0
    0.000496 1961.79456 2038.34009 2016.0
    0.000494 1961.71594 2037.93347 2023.0
    0.000488 1961.63806 2041.95447 2050.0
    0.000470 1961.56091 2037.60864 2128.0
    0.000494 1961.48450 2043.40063 2023.0
    0.000493 1961.40881 2049.90161 2029.0
    0.000478 1961.33374 2057.23315 2091.0
    0.000486 1961.25940 2065.54248 2059.0
    0.000488 1961.18579 2075.00757 2048.0
    0.000469 1961.11292 2085.85449 2130.0
    0.000480 1961.04065 2098.36743 2082.0
    0.000461 1960.96899 2112.90186 2168.0
    0.000455 1960.89819 2129.92358 2199.0
    0.000448 1960.82788 2150.04004 2230.0
    0.000464 1960.75830 2174.04932 2157.0
    0.000464 1960.68945 2203.05029 2157.0
    0.000449 1960.62109 2238.56152 2226.0
    0.000441 1960.55347 2282.84448 2267.0
    0.000442 1960.48657 2339.55591 2264.0
    0.000440 1960.42017 2415.29956 2275.0
    0.000423 1960.35449 2522.55127 2363.0
    0.000414 1960.28931 2683.42627 2418.0
    0.000372 1960.22485 2932.85059 2690.0
    0.0003195 1960.16101 3319.26929 3130.0
    0.0002686 1960.09778 3895.60669 3723.0
    0.0002056 1960.03516 4703.55078 4863.0
    0.0001586 1959.97302 5834.35693 6305.0
    0.0001172 1959.91162 7401.99707 8530.0
    0.0000976 1959.85071 9318.46973 10243.0
    0.0000803 1959.79041 11448.61035 12454.0
    0.0000737 1959.73071 13341.88965 13566.0
    0.0000682 1959.67151 14091.66992 14654.0
    0.0000752 1959.61292 13257.68457 13290.0
    0.0000898 1959.55493 11281.80762 11140.0
    0.0001125 1959.49744 8874.66211 8888.0
    0.0001594 1959.44055 6607.76904 6274.0
    0.0002175 1959.38416 4919.45947 4598.0
    0.0002978 1959.32837 3848.33496 3358.0
    0.000371 1959.27307 3225.24609 2695.0
    0.000403 1959.21838 2870.86426 2484.0
    0.000428 1959.16406 2659.58472 2334.0
    0.000436 1959.11047 2521.48975 2296.0
    0.000430 1959.05725 2423.19702 2328.0
    0.000450 1959.00452 2349.23657 2221.0
    0.000453 1958.95239 2291.75830 2206.0
    0.000451 1958.90076 2246.11963 2218.0
    0.000481 1958.84961 2209.25513 2080.0
    0.000447 1958.79895 2179.05200 2235.0
    0.000488 1958.74878 2153.99707 2048.0
    0.000474 1958.69910 2132.97632 2108.0
    0.000509 1958.64978 2115.16748 1965.0
    0.000489 1958.60107 2100.04126 2045.0
    0.000500 1958.55286 2086.93359 2001.0
    0.000499 1958.50500 2075.56104 2004.0
    0.000489 1958.45764 2065.67871 2044.0
    0.000472 1958.41077 2056.95679 2117.0
    0.000479 1958.36438 2049.25342 2089.0
    0.000480 1958.31836 2042.41687 2082.0
    0.000490 1958.27283 2036.32031 2042.0
    0.000510 1958.22766 2031.82068 1962.0
    0.000484 1958.18298 2026.97156 2064.0
    0.000492 1958.13879 2022.60754 2032.0
    0.000492 1958.09497 2019.16345 2031.0
    0.000509 1958.05151 2015.63232 1966.0
    0.000505 1958.00854 2012.43848 1982.0
    0.000511 1957.96594 2009.54565 1956.0
    0.000508 1957.92383 1977.26892 1967.0
    0.000522 1957.88208 1976.47681 1915.0
    0.000496 1957.84070 1960.81592 2018.0
    0.000474 1957.79968 1961.03259 2110.0
    0.000478 1957.75916 1961.28613 2094.0
    0.000507 1957.71887 1961.58386 1971.0
    0.000513 1957.67908 1961.93604 1948.0
    0.000503 1957.63965 1962.35510 1989.0
    0.000497 1957.60059 1962.86047 2012.0
    0.000502 1957.56189 1963.48120 1994.0
    0.000510 1957.52356 1964.26611 1961.0
    0.000506 1957.48547 1965.29944 1975.0
    0.000507 1957.44788 1966.71423 1972.0
    0.000467 1957.41064 1968.70459 2142.0
    0.000501 1957.37366 1971.51868 1995.0
    0.000503 1957.33716 1975.42236 1989.0
    0.000494 1957.30090 1980.83252 2025.0
    0.000481 1957.26489 1988.36694 2080.0
    0.000500 1957.22937 1998.19116 2002.0
    0.000501 1957.19409 2010.41187 1995.0
    0.000484 1957.15918 2024.55554 2068.0
    0.000487 1957.12451 2039.55005 2052.0
    0.000499 1957.09021 2056.88647 2006.0
    0.000480 1957.05627 2080.86572 2082.0
    0.000470 1957.02246 2115.83691 2126.0
    0.000458 1956.98914 2164.54297 2182.0
    0.000455 1956.95605 2223.93970 2197.0
    0.000430 1956.92322 2284.68359 2328.0
    0.000422 1956.89075 2330.18115 2372.0
    0.000411 1956.85852 2340.61182 2435.0
    0.000410 1956.82654 2310.47705 2439.0
    0.000408 1956.79492 2251.92114 2453.0
    0.000433 1956.76355 2181.05542 2309.0
    0.000454 1956.73242 2113.09570 2205.0
    0.000465 1956.70154 2059.26831 2149.0
    0.000483 1956.67090 2022.30957 2071.0
    0.000480 1956.64063 1999.37109 2083.0
    0.000482 1956.61060 1986.00439 2076.0
    0.000497 1956.58069 1978.30737 2011.0
    0.000506 1956.55115 1973.65088 1978.0
    0.000498 1956.52185 1970.56396 2008.0
    0.000501 1956.49268 1968.32532 1998.0
    0.000505 1956.46387 1966.60022 1981.0
    0.000489 1956.43530 1965.22351 2044.0
    0.000494 1956.40686 1964.10120 2026.0
    0.000523 1956.37866 1963.17212 1912.0
    0.000490 1956.35071 1962.39343 2040.0
    0.000494 1956.32300 1961.73303 2024.0
    0.000507 1956.29553 1961.16785 1974.0
    0.000502 1956.26819 1960.67957 1994.0
    0.000511 1956.24109 1960.25391 1957.0
    0.000515 1956.21423 1959.88049 1941.0
    0.000485 1956.18750 1959.55054 2061.0
    0.000525 1956.16101 1959.25696 1905.0
    0.000510 1956.13477 1958.99438 1960.0
    0.000504 1956.10864 1958.75806 1986.0
    0.000492 1956.08276 1958.45862 2034.0
    0.000499 1956.05701 1958.26917 2005.0
    0.000512 1956.03137 1958.05249 1954.0
    0.000493 1956.00598 1957.89648 2027.0
    0.000510 1955.98083 1957.75269 1962.0
    0.000499 1955.95569 1957.62012 2005.0
    0.000491 1955.93091 1957.49719 2036.0
    0.000499 1955.90613 1957.38281 2006.0
    0.000506 1955.88159 1956.39148 1978.0
    0.000490 1955.85718 1956.33850 2040.0
    0.000508 1955.83289 1957.54395 1970.0
    0.000501 1955.80884 1957.62292 1997.0
    0.000517 1955.78491 1957.71155 1935.0
    0.000501 1955.76099 1958.67957 1996.0
    0.000496 1955.73743 1958.84473 2016.0
    0.000523 1955.71387 1959.02917 1913.0
    0.000489 1955.69043 1959.23535 2045.0
    0.000489 1955.66711 1959.46643 2043.0
    0.000522 1955.64392 1959.72620 1916.0
    0.000508 1955.62097 1960.01929 1967.0
    0.000507 1955.59802 1960.35046 1972.0
    0.000498 1955.57520 1960.72681 2010.0
    0.000503 1955.55249 1961.15588 1987.0
    0.000493 1955.53003 1961.64783 2029.0
    0.000518 1955.50745 1962.21460 1931.0
    0.000504 1955.48511 1962.87122 1983.0
    0.000509 1955.46289 1963.63782 1966.0
    0.000500 1955.44067 1964.53882 2001.0
    0.000495 1955.41870 1965.60742 2019.0
    0.000496 1955.39673 1966.88708 2015.0
    0.000511 1955.37476 1968.43628 1958.0
    0.000529 1955.35303 1970.33691 1891.0
    0.000491 1955.33130 1972.70459 2036.0
    0.000500 1955.30957 1975.71045 2000.0
    0.000483 1955.28809 1979.63867 2072.0
    0.000476 1955.26648 1985.01929 2100.0
    0.000508 1955.24512 1992.91870 1968.0
    0.000489 1955.22375 2007.71997 2047.0
    0.000492 1955.20251 2028.26965 2032.0
    0.000481 1955.18127 2061.65332 2080.0
    0.000456 1955.16003 2114.16113 2191.0
    0.000435 1955.13892 2189.20264 2301.0
    0.000396 1955.11792 2299.09692 2526.0
    0.000381 1955.09692 2471.79321 2625.0
    0.0003487 1955.07593 2626.26685 2868.0
    0.0003481 1955.05505 2748.54053 2873.0
    0.0003408 1955.03406 2779.44312 2934.0
    0.0003458 1955.01331 2689.50366 2892.0
    0.000371 1954.99243 2558.40552 2695.0
    0.000396 1954.97168 2413.00562 2525.0
    0.000401 1954.95093 2281.55566 2493.0
    0.000443 1954.93018 2191.43823 2257.0
    0.000454 1954.90955 2140.96826 2204.0
    0.000457 1954.88892 2117.15552 2189.0
    0.000437 1954.86816 2108.33105 2290.0
    0.000464 1954.84753 2107.45020 2157.0
    0.000447 1954.82703 2111.28589 2235.0
    0.000449 1954.80640 2118.64600 2225.0
    0.000436 1954.78577 2129.20557 2292.0
    0.000433 1954.76514 2143.04712 2309.0
    0.000448 1954.74451 2160.55078 2233.0
    0.000442 1954.72400 2182.42505 2261.0
    0.000451 1954.70337 2209.86646 2218.0
    0.000424 1954.68274 2244.96533 2359.0
    0.000423 1954.66223 2291.22485 2363.0
    0.000409 1954.64160 2357.99170 2445.0
    0.000404 1954.62097 2446.79370 2474.0
    0.000374 1954.60034 2574.81006 2675.0
    0.000369 1954.57959 2754.78833 2707.0
    0.0003369 1954.55896 3015.03589 2968.0
    0.0002961 1954.53833 3390.46899 3377.0
    0.0002594 1954.51758 3918.94824 3855.0
    0.0002120 1954.49683 4656.65088 4718.0
    0.0001696 1954.47595 5668.75977 5895.0
    0.0001391 1954.45520 7095.62549 7191.0
    0.0001077 1954.43433 9186.48633 9287.0
    0.0000857 1954.41345 12051.68066 11662.0
    0.0000676 1954.39246 15448.94824 14789.0
    0.0000547 1954.37158 18606.73438 18266.0
    0.0000501 1954.35046 20216.09766 19977.0
    0.0000512 1954.32947 19379.85547 19533.0
    0.0000573 1954.30835 16763.77344 17467.0
    0.0000703 1954.28723 13407.11621 14232.0
    0.0000975 1954.26599 9913.04395 10257.0
    0.0001395 1954.24463 6987.88623 7171.0
    0.0002006 1954.22339 4988.76416 4986.0
    0.0002891 1954.20190 3808.71021 3459.0
    0.0003406 1954.18054 3178.74121 2936.0
    0.000364 1954.15894 2851.60278 2745.0
    0.000382 1954.13745 2670.51758 2618.0
    0.000394 1954.11572 2560.22388 2539.0
    0.000400 1954.09399 2491.92578 2500.0
    0.000408 1954.07214 2457.53564 2453.0
    0.000392 1954.05029 2458.21924 2553.0
    0.000392 1954.02832 2500.02466 2553.0
    0.000382 1954.00623 2590.12451 2616.0
    0.000366 1953.98413 2736.66699 2734.0
    0.0003481 1953.96191 2926.08301 2873.0
    0.0003405 1953.93970 3136.81226 2937.0
    0.0003118 1953.91724 3325.00903 3207.0
    0.0003010 1953.89478 3426.16089 3322.0
    0.0003095 1953.87219 3397.38916 3231.0
    0.0003282 1953.84949 3253.12085 3047.0
    0.0003471 1953.82678 3040.37598 2881.0
    0.000360 1953.80383 2801.14380 2776.0
    0.000395 1953.78088 2577.36597 2533.0
    0.000428 1953.75781 2399.26001 2335.0
    0.000431 1953.73462 2273.59937 2319.0
    0.000466 1953.71130 2189.99536 2147.0
    0.000436 1953.68787 2140.12280 2293.0
    0.000473 1953.66443 2045.94568 2115.0
    0.000477 1953.64075 2031.01318 2095.0
    0.000475 1953.61694 2022.00940 2107.0
    0.000474 1953.59314 2016.38501 2111.0
    0.000513 1953.56909 2012.95166 1948.0
    0.000478 1953.54504 2011.18384 2093.0
    0.000475 1953.52075 2010.88806 2106.0
    0.000488 1953.49634 2012.08850 2048.0
    0.000479 1953.47180 2015.44482 2089.0
    0.000483 1953.44727 2020.89331 2069.0
    0.000483 1953.42249 2030.16431 2070.0
    0.000469 1953.39758 2045.93921 2131.0
    0.000481 1953.37256 2072.02344 2077.0
    0.000459 1953.34741 2115.00293 2179.0
    0.000431 1953.32202 2183.67236 2322.0
    0.000417 1953.29663 2288.34082 2400.0
    0.000401 1953.27100 2438.44409 2492.0
    0.000362 1953.24524 2638.02930 2766.0
    0.0003241 1953.21936 2880.88599 3085.0
    0.0002992 1953.19336 3146.26050 3342.0
    0.0002789 1953.16711 3396.98486 3586.0
    0.0002750 1953.14075 3594.67505 3636.0
    0.0002762 1953.11426 3673.88257 3621.0
    0.0002824 1953.08752 3623.66504 3541.0
    0.0003053 1953.06079 3466.43823 3275.0
    0.0003365 1953.03381 3227.02173 2972.0
    0.0003506 1953.00659 2960.08130 2852.0
    0.000382 1952.97937 2703.79419 2619.0
    0.000424 1952.95190 2486.04126 2361.0
    0.000447 1952.92419 2322.22559 2236.0
    0.000467 1952.89636 2208.53906 2141.0
    0.000456 1952.86841 2135.56372 2193.0
    0.000473 1952.84033 2091.95361 2116.0
    0.000486 1952.81201 2067.62842 2057.0
    0.000478 1952.78345 2055.28198 2094.0
    0.000471 1952.75476 2050.59961 2125.0
    0.000488 1952.72595 2051.76196 2050.0
    0.000484 1952.69690 2058.84717 2064.0
    0.000477 1952.66760 2073.21802 2096.0
    0.000471 1952.63818 2096.76099 2124.0
    0.000480 1952.60864 2131.15576 2085.0
    0.000465 1952.57886 2175.39526 2152.0
    0.000481 1952.54895 2222.97998 2080.0
    0.000451 1952.51868 2262.95386 2215.0
    0.000452 1952.48840 2283.97021 2212.0
    0.000428 1952.45789 2289.62622 2339.0
    0.000401 1952.42712 2297.66797 2495.0
    0.000399 1952.39612 2324.28906 2508.0
    0.000373 1952.36499 2388.78979 2682.0
    0.0003475 1952.33374 2515.40845 2878.0
    0.0003351 1952.30212 2725.17920 2984.0
    0.0002999 1952.27039 3030.84570 3335.0
    0.0002900 1952.23853 3429.89355 3448.0
    0.0002630 1952.20630 3898.38672 3802.0
    0.0002384 1952.17395 4385.10596 4195.0
    0.0002172 1952.14136 4806.35400 4605.0
    0.0002048 1952.10864 5064.88379 4883.0
    0.0002014 1952.07568 5089.25293 4966.0
    0.0002004 1952.04248 4888.17969 4989.0
    0.0002294 1952.00903 4514.67236 4360.0
    0.0002460 1951.97534 4047.93335 4065.0
    0.0002832 1951.94153 3561.70923 3531.0
    0.0003278 1951.90747 3129.14429 3051.0
    0.000366 1951.87317 2778.07080 2731.0
    0.000433 1951.83875 2520.77905 2311.0
    0.000417 1951.80396 2347.67725 2396.0
    0.000439 1951.76904 2233.90454 2276.0
    0.000463 1951.73389 2162.48560 2160.0
    0.000466 1951.69836 2117.74438 2148.0
    0.000477 1951.66284 2088.79980 2098.0
    0.000518 1951.62695 2068.41772 1932.0
    0.000479 1951.59082 2054.23730 2087.0
    0.000502 1951.55444 2043.62012 1992.0
    0.000481 1951.51794 2035.17407 2081.0
    0.000500 1951.48108 2028.89380 2002.0
    0.000474 1951.44409 2024.06128 2108.0
    0.000475 1951.40686 2020.43030 2106.0
    0.000497 1951.36938 2017.84741 2014.0
    0.000483 1951.33154 2016.22485 2069.0
    0.000501 1951.29358 2015.52686 1998.0
    0.000503 1951.25537 2015.76257 1989.0
    0.000504 1951.21692 2016.99158 1984.0
    0.000500 1951.17822 2019.32971 2001.0
    0.000495 1951.13928 2022.96826 2019.0
    0.000491 1951.09998 2028.20129 2035.0
    0.000517 1951.06055 2035.47400 1934.0
    0.000512 1951.02087 2045.48596 1955.0
    0.000489 1950.98083 2059.41357 2045.0
    0.000491 1950.94067 2079.55151 2037.0
    0.000469 1950.90015 2110.86646 2134.0
    0.000464 1950.85950 2163.62671 2154.0
    0.000435 1950.81848 2246.62085 2299.0
    0.000413 1950.77722 2407.76221 2420.0
    0.000371 1950.73572 2667.89258 2698.0
    0.0003246 1950.69397 3060.74512 3081.0
    0.0002726 1950.65198 3617.01196 3668.0
    0.0002365 1950.60974 4232.95215 4229.0
    0.0002058 1950.56726 4689.30518 4859.0
    0.0002109 1950.52441 4682.24707 4741.0
    0.0002241 1950.48132 4296.68701 4463.0
    0.0002567 1950.43799 3862.69214 3895.0
    0.0002875 1950.39441 3389.37964 3478.0
    0.0003460 1950.35059 2894.21240 2890.0
    0.000400 1950.30652 2516.57861 2497.0
    0.000448 1950.26208 2289.12305 2232.0
    0.000473 1950.21741 2168.94580 2113.0
    0.000476 1950.17249 2106.48218 2103.0
    0.000484 1950.12732 2070.39819 2067.0
    0.000489 1950.08179 2046.54846 2044.0
    0.000506 1950.03601 2029.36658 1978.0
    0.000492 1949.98999 2016.43372 2034.0
    0.000509 1949.94373 2006.42871 1963.0
    0.000481 1949.89709 1998.51941 2078.0
    0.000525 1949.85022 1992.15356 1906.0
    0.000497 1949.80310 1986.95264 2011.0
    0.000486 1949.75562 1982.64282 2057.0
    0.000522 1949.70801 1979.02991 1914.0
    0.000504 1949.66003 1975.96973 1985.0
    0.000483 1949.61169 1973.35168 2071.0
    0.000491 1949.56311 1971.09473 2036.0
    0.000495 1949.51428 1969.13245 2022.0
    0.000504 1949.46521 1967.41504 1986.0
    0.000485 1949.41577 1965.90222 2063.0
    0.000498 1949.36609 1964.56152 2010.0
    0.000502 1949.31604 1954.74792 1991.0
    0.000501 1949.26575 1954.27649 1995.0
    0.000524 1949.21521 1955.48120 1910.0
    0.000513 1949.16443 1950.89453 1951.0
    0.000489 1949.11328 1950.94934 2047.0
    0.000521 1949.06177 1951.81482 1919.0
    0.000517 1949.01001 1951.93750 1933.0
    0.000504 1948.95801 1952.07715 1986.0
    0.000501 1948.90576 1952.23608 1997.0
    0.000520 1948.85315 1952.41687 1924.0
    0.000515 1948.80017 1952.62280 1940.0
    0.000513 1948.74695 1952.85779 1948.0
    0.000514 1948.69348 1953.12634 1947.0
    0.000508 1948.63965 1953.43396 1967.0
    0.000507 1948.58557 1953.78772 1973.0
    0.000508 1948.53113 1954.19543 1967.0
    0.000527 1948.47644 1954.66736 1898.0
    0.000489 1948.42139 1955.21606 2047.0
    0.000514 1948.36609 1955.85779 1947.0
    0.000515 1948.31042 1956.61169 1940.0
    0.000515 1948.25452 1957.50452 1940.0
    0.000514 1948.19824 1958.56995 1947.0
    0.000524 1948.14172 1959.85193 1910.0
    0.000506 1948.08484 1961.41357 1976.0
    0.000519 1948.02771 1963.34363 1928.0
    0.000496 1947.97034 1969.19751 2015.0
    0.000502 1947.91248 1972.63098 1992.0
    0.000514 1947.85449 1977.40198 1947.0
    0.000519 1947.79602 1984.66797 1925.0
    0.000499 1947.73730 1997.96057 2006.0
    0.000526 1947.67834 2017.26318 1902.0
    0.000495 1947.61902 2049.28394 2019.0
    0.000500 1947.55933 2100.11572 1999.0
    0.000482 1947.49939 2175.06079 2074.0
    0.000476 1947.43921 2274.70874 2103.0
    0.000427 1947.37854 2392.13110 2343.0
    0.000433 1947.31775 2508.91943 2312.0
    0.000412 1947.25647 2594.06055 2430.0
    0.000388 1947.19495 2620.03345 2575.0
    0.000406 1947.13318 2583.55078 2464.0
    0.000422 1947.07104 2505.16187 2371.0
    0.000421 1947.00854 2404.80396 2374.0
    0.000449 1946.94568 2297.17310 2225.0
    0.000462 1946.88257 2199.26270 2164.0
    0.000493 1946.81921 2123.28296 2027.0
    0.000493 1946.75537 2071.43018 2030.0
    0.000508 1946.69141 2039.92725 1968.0
    0.000510 1946.62695 2023.17419 1959.0
    0.000515 1946.56226 2016.15759 1940.0
    0.000497 1946.49719 2015.66089 2011.0
    0.000466 1946.43188 2020.62390 2144.0
    0.000478 1946.36621 2032.13745 2090.0
    0.000466 1946.30017 2053.53345 2145.0
    0.000447 1946.23376 2090.56714 2236.0
    0.000422 1946.16711 2151.34497 2371.0
    0.000398 1946.10022 2245.01929 2515.0
    0.000369 1946.03284 2378.60693 2713.0
    0.000355 1945.96521 2552.08447 2815.0
    0.0003460 1945.89722 2754.07690 2890.0
    0.0003114 1945.82898 2959.31079 3211.0
    0.0003106 1945.76038 3128.16504 3220.0
    0.0003137 1945.69141 3218.20215 3188.0
    0.0003167 1945.62207 3208.49487 3158.0
    0.0003342 1945.55249 3111.41797 2992.0
    0.0003288 1945.48254 2954.87061 3041.0
    0.000376 1945.41235 2765.91260 2659.0
    0.000390 1945.34167 2572.76709 2562.0
    0.000435 1945.27075 2401.59595 2301.0
    0.000446 1945.19946 2266.42090 2244.0
    0.000468 1945.12793 2168.94116 2138.0
    0.000486 1945.05603 2103.65430 2059.0
    0.000501 1944.98376 2062.15601 1995.0
    0.000509 1944.91113 2036.14624 1965.0
    0.000519 1944.83826 2017.68665 1928.0
    0.000499 1944.76501 2005.78027 2006.0
    0.000496 1944.69141 1996.48901 2015.0
    0.000488 1944.61743 1987.94934 2051.0
    0.000512 1944.54321 1981.34619 1954.0
    0.000524 1944.46863 1975.73987 1908.0
    0.000518 1944.39368 1971.07312 1929.0
    0.000502 1944.31848 1967.25867 1993.0
    0.000504 1944.24280 1964.18030 1985.0
    0.000488 1944.16687 1961.70581 2050.0
    0.000516 1944.09058 1959.70386 1938.0
    0.000524 1944.01404 1958.06189 1908.0
    0.000505 1943.93701 1956.68872 1980.0
    0.000538 1943.85974 1955.51624 1860.0
    0.000510 1943.78210 1954.49622 1961.0
    0.000504 1943.70410 1953.59558 1986.0
    0.000520 1943.62585 1952.79053 1922.0
    0.000504 1943.54724 1952.06470 1984.0
    0.000520 1943.46826 1951.40625 1923.0
    0.000527 1943.38892 1950.80505 1896.0
    0.000548 1943.30920 1958.58936 1824.0
    0.000500 1943.22925 1963.75085 2000.0
    0.000512 1943.14893 1964.13037 1953.0
    0.000526 1943.06824 1965.29846 1902.0
    0.000497 1942.98718 1968.83801 2011.0
    0.000512 1942.90576 1970.05005 1955.0
    0.000518 1942.82410 1969.83240 1931.0
    0.000507 1942.74207 1971.59045 1972.0
    0.000522 1942.65967 1973.54956 1916.0
    0.000518 1942.57690 1975.69067 1932.0
    0.000520 1942.49390 1978.14783 1924.0
    0.000526 1942.41040 1980.91345 1901.0
    0.000521 1942.32666 1984.03723 1921.0
    0.000482 1942.24255 1987.52502 2075.0
    0.000499 1942.15808 1991.57458 2004.0
    0.000491 1942.07336 1996.21912 2037.0
    0.000482 1941.98816 2001.57947 2073.0
    0.000507 1941.90271 2014.15466 1971.0
    0.000494 1941.81689 2021.82874 2026.0
    0.000505 1941.73071 2030.85596 1982.0
    0.000497 1941.64417 2044.65564 2011.0
    0.000522 1941.55737 2057.69434 1917.0
    0.000484 1941.47009 2073.51416 2066.0
    0.000515 1941.38257 2093.01294 1941.0
    0.000486 1941.29468 2117.57983 2056.0
    0.000482 1941.20642 2149.67090 2075.0
    0.000485 1941.11792 2193.95752 2061.0
    0.000462 1941.02893 2259.60718 2166.0
    0.000443 1940.93970 2363.83423 2257.0
    0.000397 1940.84998 2536.01099 2516.0
    0.000363 1940.76013 2819.48047 2752.0
    0.0003066 1940.66980 3264.24243 3262.0
    0.0002541 1940.57910 3900.08472 3936.0
    0.0002125 1940.48816 4707.18896 4705.0
    0.0001796 1940.39685 5585.22363 5568.0
    0.0001587 1940.30505 6308.37402 6302.0
    0.0001501 1940.21301 6620.80127 6661.0
    0.0001520 1940.12061 6460.73438 6577.0
    0.0001654 1940.02795 6001.16211 6045.0
    0.0001862 1939.93481 5390.13770 5371.0
    0.0002130 1939.84143 4686.30615 4694.0
    0.0002571 1939.74768 3983.50415 3890.0
    0.0003018 1939.65356 3396.50610 3313.0
    0.000352 1939.55908 2976.28076 2839.0
    0.000380 1939.46423 2718.76001 2632.0
    0.000397 1939.36914 2599.14087 2519.0
    0.000403 1939.27356 2597.54688 2484.0
    0.000400 1939.17773 2711.60327 2500.0
    0.0003478 1939.08154 2947.71167 2875.0
    0.0003168 1938.98499 3298.98901 3157.0
    0.0002849 1938.88806 3728.69824 3510.0
    0.0002635 1938.79089 4138.33008 3795.0
    0.0002450 1938.69324 4377.72656 4082.0
    0.0002405 1938.59534 4328.54199 4158.0
    0.0002517 1938.49707 4084.23267 3973.0
    0.0002603 1938.39832 3775.53833 3842.0
    0.0003006 1938.29944 3424.95410 3327.0
    0.0003317 1938.20007 3052.47852 3015.0
    0.000381 1938.10034 2720.49170 2626.0
    0.000412 1938.00037 2475.35742 2428.0
    0.000455 1937.90002 2316.68848 2199.0
    0.000484 1937.79932 2220.66748 2065.0
    0.000482 1937.69824 2165.36768 2076.0
    0.000480 1937.59680 2132.98804 2083.0
    0.000473 1937.49500 2113.06177 2116.0
    0.000499 1937.39294 2100.55957 2003.0
    0.000482 1937.29053 2093.43481 2076.0
    0.000466 1937.18774 2091.10498 2144.0
    0.000481 1937.08459 2093.72339 2078.0
    0.000470 1936.98108 2101.87866 2129.0
    0.000471 1936.87720 2108.02588 2124.0
    0.000475 1936.77307 2124.89990 2107.0
    0.000464 1936.66846 2154.62769 2156.0
    0.000452 1936.56360 2191.44849 2213.0
    0.000453 1936.45837 2230.14600 2206.0
    0.000443 1936.35278 2274.45068 2258.0
    0.000421 1936.24683 2322.84497 2374.0
    0.000413 1936.14063 2371.46655 2421.0
    0.000400 1936.03406 2422.77173 2503.0
    0.000393 1935.92712 2486.49658 2544.0
    0.000376 1935.81970 2582.73779 2660.0
    0.000360 1935.71204 2743.39429 2778.0
    0.0003248 1935.60413 3010.19824 3079.0
    0.0003042 1935.49573 3424.76929 3287.0
    0.0002745 1935.38708 4004.31763 3643.0
    0.0002273 1935.27808 4715.12793 4400.0
    0.0001976 1935.16870 5451.56348 5062.0
    0.0001677 1935.05896 6005.26416 5964.0
    0.0001557 1934.94885 6201.33936 6421.0
    0.0001611 1934.83850 6055.22900 6206.0
    0.0001737 1934.72766 5760.76660 5756.0
    0.0001834 1934.61658 5388.87061 5454.0
    0.0002014 1934.50513 4914.82324 4966.0
    0.0002240 1934.39331 4372.47754 4464.0
    0.0002611 1934.28125 3860.10083 3830.0
    0.0002933 1934.16870 3431.88574 3409.0
    0.0003221 1934.05591 3088.76733 3105.0
    0.000355 1933.94275 2813.36865 2819.0
    0.000381 1933.82922 2589.54614 2625.0
    0.000411 1933.71533 2415.99316 2432.0
    0.000432 1933.60120 2287.81274 2314.0
    0.000454 1933.48657 2198.60352 2201.0
    0.000446 1933.37170 2137.30249 2241.0
    0.000478 1933.25647 2096.43823 2093.0
    0.000475 1933.14087 2068.91089 2104.0
    0.000482 1933.02502 2049.62622 2073.0
    0.000475 1932.90869 2035.34692 2104.0
    0.000513 1932.79211 2024.23157 1950.0
    0.000494 1932.67517 2015.27173 2025.0
    0.000483 1932.55798 2007.90173 2071.0
    0.000498 1932.44031 2001.78259 2009.0
    0.000522 1932.32239 1996.69238 1917.0
    0.000545 1932.20410 1991.62317 1836.0
    0.000519 1932.08545 1988.20251 1925.0
    0.000514 1931.96643 1985.45483 1945.0
    0.000512 1931.84705 1983.33008 1952.0
    0.000522 1931.72742 1981.39648 1914.0
    0.000501 1931.60742 1980.51025 1998.0
    0.000501 1931.48706 1980.29895 1996.0
    0.000518 1931.36633 1980.91602 1931.0
    0.000494 1931.24536 1982.68384 2023.0
    0.000521 1931.12390 1986.23413 1921.0
    0.000491 1931.00232 1985.85657 2035.0
    0.000489 1930.88025 1994.29919 2043.0
    0.000485 1930.75781 2013.78918 2061.0
    0.000489 1930.63513 2044.57886 2044.0
    0.000490 1930.51208 2085.65527 2042.0
    0.000464 1930.38867 2147.25073 2157.0
    0.000446 1930.26489 2230.67261 2243.0
    0.000422 1930.14087 2328.04907 2368.0
    0.000408 1930.01648 2428.82104 2452.0
    0.000399 1929.89172 2516.42432 2508.0
    0.000382 1929.76660 2576.57813 2621.0
    0.000380 1929.64124 2593.56787 2632.0
    0.000377 1929.51550 2566.86206 2650.0
    0.000389 1929.38940 2507.89185 2568.0
    0.000405 1929.26294 2428.21191 2472.0
    0.000435 1929.13623 2336.95630 2297.0
    0.000455 1929.00916 2244.92578 2200.0
    0.000461 1928.88171 2162.55322 2169.0
    0.000478 1928.75391 2095.71069 2092.0
    0.000506 1928.62585 2045.36328 1978.0
    0.000504 1928.49744 2009.79224 1984.0
    0.000496 1928.36865 1985.93958 2016.0
    0.000518 1928.23962 1970.53577 1931.0
    0.000507 1928.11011 1960.68787 1971.0
    0.000516 1927.98035 1954.28088 1939.0
    0.000530 1927.85034 1949.89758 1886.0
    0.000529 1927.71985 1946.69617 1890.0
    0.000515 1927.58911 1944.20959 1942.0
    0.000522 1927.45801 1942.18750 1916.0
    0.000516 1927.32666 1940.49561 1939.0
    0.000506 1927.19495 1939.05371 1976.0
    0.000528 1927.06287 1937.81152 1894.0
    0.000545 1926.93042 1936.73279 1835.0
    0.000541 1926.79773 1935.79175 1847.0
    0.000533 1926.66467 1934.96973 1875.0
    0.000540 1926.53125 1934.25598 1852.0
    0.000544 1926.39758 1933.64929 1839.0
    0.000534 1926.26355 1933.16858 1872.0
    0.000544 1926.12915 1932.86975 1839.0
    0.000539 1925.99451 1932.86389 1857.0
    0.000513 1925.85938 1933.98022 1948.0
    0.000498 1925.72412 1935.12610 2008.0
    0.000542 1925.58838 1936.94482 1844.0
    0.000509 1925.45239 1939.15979 1964.0
    0.000522 1925.31616 1941.35229 1914.0
    0.000506 1925.17944 1939.63904 1976.0
    0.000512 1925.04248 1938.72351 1954.0
    0.000518 1924.90515 1937.15710 1931.0
    0.000504 1924.76758 1935.59143 1985.0
    0.000522 1924.62964 1932.79529 1916.0
    0.000531 1924.49133 1930.97217 1883.0
    0.000495 1924.35278 1929.53784 2019.0
    0.000525 1924.21375 1928.38257 1906.0
    0.000531 1924.07458 1927.70740 1884.0
    0.000498 1923.93506 1927.38916 2010.0
    0.000512 1923.79517 1933.47937 1954.0
    0.000534 1923.65491 1933.87292 1873.0
    0.000519 1923.51440 1934.38745 1927.0
    0.000514 1923.37366 1935.01624 1946.0
    0.000501 1923.23242 1938.81079 1996.0
    0.000515 1923.09094 1939.88525 1941.0
    0.000505 1922.94922 1941.14709 1980.0
    0.000516 1922.80701 1942.64063 1937.0
    0.000533 1922.66467 1944.43652 1877.0
    0.000519 1922.52185 1946.65747 1927.0
    0.000525 1922.37878 1949.54492 1903.0
    0.000512 1922.23547 1953.56213 1955.0
    0.000507 1922.09180 1959.54956 1974.0
    0.000509 1921.94775 1968.86743 1965.0
    0.000495 1921.80334 1983.39685 2022.0
    0.000482 1921.65881 2005.18665 2075.0
    0.000485 1921.51379 2035.57263 2063.0
    0.000459 1921.36853 2073.86377 2178.0
    0.000418 1921.22302 2115.92261 2395.0
    0.000403 1921.07703 2155.02954 2480.0
    0.000391 1920.93079 2182.77905 2558.0
    0.000383 1920.78430 2192.29834 2612.0
    0.000384 1920.63745 2186.02588 2607.0
    0.000382 1920.49036 2172.69043 2615.0
    0.000413 1920.34290 2158.13647 2421.0
    0.000426 1920.19519 2145.70483 2348.0
    0.000432 1920.04700 2142.23169 2313.0
    0.000430 1919.89868 2158.25024 2326.0
    0.000440 1919.75000 2206.53833 2274.0
    0.000411 1919.60095 2303.67163 2436.0
    0.000380 1919.45166 2470.23975 2633.0
    0.0003482 1919.30200 2725.60229 2872.0
    0.0003053 1919.15210 3081.32886 3275.0
    0.0002578 1919.00195 3504.20630 3879.0
    0.0002355 1918.85132 3939.74854 4246.0
    0.0002241 1918.70056 4292.60498 4463.0
    0.0002206 1918.54944 4464.52100 4534.0
    0.0002321 1918.39795 4414.68018 4309.0
    0.0002391 1918.24622 4205.22070 4183.0
    0.0002662 1918.09412 3911.59521 3757.0
    0.0003027 1917.94177 3574.25659 3304.0
    0.0003300 1917.78906 3208.36792 3030.0
    0.000379 1917.63611 2863.09326 2638.0
    0.000411 1917.48279 2580.87476 2434.0
    0.000443 1917.32922 2372.68970 2259.0
    0.000465 1917.17542 2230.95898 2151.0
    0.000473 1917.02124 2154.60913 2116.0
    0.000484 1916.86670 2106.29272 2068.0
    0.000469 1916.71191 2079.44482 2130.0
    0.000483 1916.55688 2065.14307 2071.0
    0.000481 1916.40149 2063.68945 2079.0
    0.000473 1916.24585 2061.52954 2112.0
    0.000496 1916.08984 2062.97534 2017.0
    0.000480 1915.93359 2067.43750 2082.0
    0.000465 1915.77710 2075.23438 2150.0
    0.000476 1915.62024 2086.40991 2103.0
    0.000471 1915.46301 2103.81396 2124.0
    0.000469 1915.30554 2129.89404 2133.0
    0.000444 1915.14783 2170.76489 2250.0
    0.000423 1914.98987 2237.45605 2365.0
    0.000403 1914.83154 2350.01636 2483.0
    0.000381 1914.67285 2537.67310 2624.0
    0.0003269 1914.51404 2838.98779 3059.0
    0.0002891 1914.35474 3290.35303 3459.0
    0.0002555 1914.19531 3898.73340 3914.0
    0.0002163 1914.03552 4608.30957 4623.0
    0.0001813 1913.87537 5282.35791 5515.0
    0.0001669 1913.71509 5713.40723 5992.0
    0.0001686 1913.55444 5766.19482 5931.0
    0.0001801 1913.39343 5538.77051 5553.0
    0.0001891 1913.23218 5220.95215 5289.0
    0.0002032 1913.07068 4872.11719 4922.0
    0.0002284 1912.90881 4504.46875 4378.0
    0.0002466 1912.74683 4180.38379 4055.0
    0.0002662 1912.58435 4008.23804 3756.0
    0.0002643 1912.42175 4039.44434 3783.0
    0.0002554 1912.25879 4271.46094 3916.0
    0.0002394 1912.09558 4649.75293 4177.0
    0.0002226 1911.93201 5100.99561 4492.0
    0.0002009 1911.76819 5526.95020 4978.0
    0.0001835 1911.60413 5838.56592 5451.0
    0.0001635 1911.43982 5951.50684 6117.0
    0.0001706 1911.27515 5829.82959 5860.0
    0.0001789 1911.11023 5531.56055 5589.0
    0.0001905 1910.94507 5135.37158 5249.0
    0.0002040 1910.77954 4681.99805 4902.0
    0.0002273 1910.61377 4193.57227 4399.0
    0.0002690 1910.44775 3716.84741 3717.0
    0.0003113 1910.28137 3301.75342 3212.0
    0.0003389 1910.11475 2970.37769 2951.0
    0.000383 1909.94788 2721.64453 2610.0
    0.000409 1909.78076 2542.50684 2447.0
    0.000444 1909.61328 2416.91187 2251.0
    0.000445 1909.44556 2329.62866 2249.0
    0.000463 1909.27759 2267.92822 2159.0
    0.000467 1909.10925 2222.27271 2141.0
    0.000460 1908.94080 2186.25537 2173.0
    0.000484 1908.77197 2158.12427 2066.0
    0.000490 1908.60291 2131.60889 2039.0
    0.000488 1908.43359 2108.10156 2048.0
    0.000499 1908.26392 2087.79688 2005.0
    0.000497 1908.09399 2072.35107 2013.0
    0.000514 1907.92383 2054.80664 1944.0
    0.000517 1907.75342 2048.96582 1933.0
    0.000521 1907.58276 2051.00952 1919.0
    0.000493 1907.41174 2064.80127 2030.0
    0.000474 1907.24048 2091.12915 2110.0
    0.000459 1907.06897 2149.64502 2180.0
    0.000442 1906.89722 2243.93066 2264.0
    0.000439 1906.72522 2380.83447 2277.0
    0.000420 1906.55286 2559.60278 2381.0
    0.000376 1906.38025 2767.25073 2658.0
    0.0003439 1906.20752 2976.44482 2908.0
    0.0003270 1906.03442 3149.47412 3058.0
    0.0003103 1905.86096 3244.59692 3223.0
    0.0003106 1905.68738 3253.85767 3220.0
    0.0003095 1905.51355 3177.34937 3231.0
    0.0003283 1905.33936 3067.82202 3046.0
    0.000357 1905.16492 2939.30566 2805.0
    0.000361 1904.99023 2821.27563 2771.0
    0.000385 1904.81531 2740.65527 2600.0
    0.000389 1904.64014 2712.86743 2572.0
    0.000385 1904.46472 2722.90137 2596.0
    0.000389 1904.28894 2719.63257 2572.0
    0.000383 1904.11304 2652.34717 2611.0
    0.000403 1903.93677 2539.02808 2481.0
    0.000416 1903.76025 2438.00684 2403.0
    0.000424 1903.58350 2360.59326 2361.0
    0.000436 1903.40662 2278.51978 2295.0
    0.000451 1903.22937 2181.83716 2216.0
    0.000464 1903.05176 2095.67139 2154.0
    0.000482 1902.87402 2030.93250 2074.0
    0.000497 1902.69604 1990.84241 2011.0
    0.000492 1902.51782 1968.33521 2034.0
    0.000508 1902.33923 1957.20313 1967.0
    0.000510 1902.16052 1949.32043 1960.0
    0.000521 1901.98157 1943.73694 1921.0
    0.000512 1901.80225 1939.46228 1955.0
    0.000521 1901.62280 1933.50830 1920.0
    0.000515 1901.44299 1930.92456 1942.0
    0.000522 1901.26294 1933.04309 1916.0
    0.000523 1901.08264 1931.70508 1913.0
    0.000511 1900.90222 1930.63416 1957.0
    0.000523 1900.72144 1930.07190 1912.0
    0.000504 1900.54053 1931.87549 1984.0
    0.000473 1900.35925 1932.08533 2113.0
    0.000475 1900.17773 1932.62830 2104.0
    0.000490 1899.99597 1933.53027 2040.0
    0.000506 1899.81409 1934.84875 1976.0
    0.000500 1899.63184 1933.48047 1999.0
    0.000501 1899.44946 1937.53088 1997.0
    0.000504 1899.26672 1941.55762 1985.0
    0.000492 1899.08374 1947.43665 2032.0
    0.000526 1898.90051 1954.56726 1902.0
    0.000494 1898.71716 1968.69519 2023.0
    0.000493 1898.53357 1989.35229 2028.0
    0.000487 1898.34961 2020.33459 2052.0
    0.000486 1898.16553 2065.03906 2056.0
    0.000476 1897.98120 2126.90039 2101.0
    0.000483 1897.79651 2208.18701 2072.0
    0.000461 1897.61169 2308.94141 2167.0
    0.000427 1897.42664 2426.12451 2342.0
    0.000401 1897.24133 2552.77710 2494.0
    0.000403 1897.05579 2678.17920 2482.0
    0.000383 1896.87000 2789.94141 2614.0
    0.000366 1896.68408 2876.39648 2729.0
    0.000356 1896.49780 2924.79395 2809.0
    0.000377 1896.31128 2938.37646 2656.0
    0.0003440 1896.12463 2927.89502 2907.0
    0.0003479 1895.93774 2910.31348 2874.0
    0.0003365 1895.75049 2919.06348 2972.0
    0.0003319 1895.56311 2992.13794 3013.0
    0.0003078 1895.37561 3168.08911 3249.0
    0.0002698 1895.18762 3445.86548 3706.0
    0.0002490 1894.99963 3762.26367 4016.0
    0.0002376 1894.81140 3970.80054 4209.0
    0.0002545 1894.62280 3942.23999 3929.0
    0.0002571 1894.43408 3725.49878 3889.0
    0.0002721 1894.24512 3497.26685 3675.0
    0.0003068 1894.05591 3324.69409 3259.0
    0.0003240 1893.86646 3149.88770 3086.0
    0.0003340 1893.67688 2936.89282 2994.0
    0.000366 1893.48694 2735.52490 2731.0
    0.000384 1893.29688 2596.69507 2607.0
    0.000396 1893.10657 2521.66284 2527.0
    0.000378 1892.91614 2487.51953 2643.0
    0.000405 1892.72534 2465.38940 2472.0
    0.000406 1892.53442 2439.61987 2465.0
    0.000419 1892.34314 2407.35449 2389.0
    0.000411 1892.15186 2372.42114 2435.0
    0.000427 1891.96021 2340.63550 2343.0
    0.000421 1891.76843 2319.93701 2377.0
    0.000443 1891.57629 2321.80640 2257.0
    0.000415 1891.38403 2359.71436 2407.0
    0.000406 1891.19165 2450.68726 2465.0
    0.000377 1890.99890 2600.28345 2656.0
    0.0003356 1890.80603 2808.30322 2980.0
    0.0003182 1890.61292 3048.28613 3143.0
    0.0003015 1890.41956 3275.21533 3317.0
    0.0002901 1890.22607 3430.40820 3447.0
    0.0002748 1890.03235 3484.76782 3639.0
    0.0002769 1889.83838 3487.38037 3612.0
    0.0002865 1889.64417 3481.17017 3490.0
    0.0002889 1889.44983 3475.72437 3461.0
    0.0002937 1889.25525 3459.57300 3405.0
    0.0002918 1889.06042 3447.19312 3427.0
    0.0002923 1888.86548 3460.06323 3421.0
    0.0002932 1888.67029 3502.58789 3411.0
    0.0002925 1888.47485 3560.48267 3419.0
    0.0002779 1888.27930 3610.53027 3598.0
    0.0002743 1888.08350 3630.74780 3646.0
    0.0002743 1887.88745 3627.08325 3645.0
    0.0002754 1887.69128 3598.77173 3631.0
    0.0002822 1887.49487 3541.80176 3543.0
    0.0002900 1887.29822 3446.11694 3448.0
    0.0003039 1887.10144 3307.39233 3291.0
    0.0003220 1886.90442 3144.72925 3106.0
    0.0003500 1886.70715 2974.62500 2857.0
    0.0003470 1886.50977 2812.68750 2882.0
    0.000377 1886.31213 2666.33545 2650.0
    0.000385 1886.11438 2536.94971 2598.0
    0.000398 1885.91638 2433.73120 2514.0
    0.000408 1885.71814 2363.93579 2452.0
    0.000398 1885.51978 2335.63110 2511.0
    0.000393 1885.32117 2351.87939 2544.0
    0.000405 1885.12244 2410.98853 2472.0
    0.000378 1884.92346 2505.45947 2648.0
    0.000374 1884.72424 2618.07251 2672.0
    0.000354 1884.52490 2725.20435 2826.0
    0.000368 1884.32532 2800.55249 2715.0
    0.0003489 1884.12561 2825.01416 2866.0
    0.000366 1883.92566 2798.42383 2731.0
    0.000381 1883.72559 2735.76733 2625.0
    0.000404 1883.52527 2650.66772 2474.0
    0.000400 1883.32471 2548.14038 2503.0
    0.000415 1883.12402 2437.59546 2408.0
    0.000412 1882.92310 2324.99121 2425.0
    0.000465 1882.72205 2226.84326 2151.0
    0.000478 1882.52087 2145.38892 2090.0
    0.000460 1882.31946 2083.95361 2175.0
    0.000486 1882.11780 2039.19653 2058.0
    0.000487 1881.91602 2011.83569 2052.0
    0.000491 1881.71399 1998.14368 2037.0
    0.000502 1881.51184 1996.93396 1994.0
    0.000480 1881.30945 2004.87354 2085.0
    0.000487 1881.10693 2030.44275 2053.0
    0.000494 1880.90430 2071.33618 2025.0
    0.000475 1880.70142 2127.89404 2105.0
    0.000447 1880.49829 2197.92285 2236.0
    0.000431 1880.29504 2271.66553 2321.0
    0.000431 1880.09167 2348.47266 2320.0
    0.000396 1879.88794 2413.43823 2525.0
    0.000381 1879.68433 2458.05103 2625.0
    0.000379 1879.48035 2479.37256 2636.0
    0.000383 1879.27612 2476.86670 2611.0
    0.000373 1879.07190 2453.92676 2684.0
    0.000380 1878.86743 2416.82837 2634.0
    0.000379 1878.66272 2359.64087 2641.0
    0.000404 1878.45789 2294.30005 2475.0
    0.000423 1878.25293 2226.93823 2364.0
    0.000449 1878.04773 2162.25830 2226.0
    0.000469 1877.84241 2106.64429 2130.0
    0.000477 1877.63684 2056.82983 2096.0
    0.000476 1877.43127 2016.37585 2101.0
    0.000506 1877.22546 1984.96143 1976.0
    0.000517 1877.01941 1961.51526 1934.0
    0.000539 1876.81323 1944.69263 1856.0
    0.000525 1876.60693 1933.10522 1905.0
    0.000525 1876.40039 1925.47717 1904.0
    0.000504 1876.19360 1920.74084 1984.0
    0.000517 1875.98682 1918.06445 1933.0
    0.000524 1875.77979 1916.84961 1907.0
    0.000535 1875.57263 1916.71045 1869.0
    0.000546 1875.36536 1917.42773 1832.0
    0.000521 1875.15784 1920.26086 1921.0
    0.000519 1874.95020 1922.57764 1926.0
    0.000515 1874.74231 1925.73145 1943.0
    0.000527 1874.53442 1929.86365 1899.0
    0.000495 1874.32629 1935.57642 2019.0
    0.000560 1874.11792 1942.59619 1785.0
    0.000535 1873.90942 1951.68030 1869.0
    0.000506 1873.70093 1964.02820 1978.0
    0.000507 1873.49207 1980.00928 1974.0
    0.000506 1873.28320 2008.03845 1976.0
    0.000486 1873.07410 2054.47925 2056.0
    0.000478 1872.86487 2132.67456 2092.0
    0.000476 1872.65540 2258.96997 2099.0
    0.000430 1872.44592 2451.74487 2326.0
    0.000419 1872.23621 2717.97900 2389.0
    0.000369 1872.02637 3026.82300 2712.0
    0.0003361 1871.81641 3326.42310 2975.0
    0.0003072 1871.60620 3534.96387 3255.0
    0.0002759 1871.39587 3586.15088 3625.0
    0.0002816 1871.18542 3490.59106 3551.0
    0.0002991 1870.97485 3335.22144 3343.0
    0.0003205 1870.76416 3173.89575 3120.0
    0.0003277 1870.55322 3002.49243 3052.0
    0.000354 1870.34216 2800.46973 2822.0
    0.000357 1870.13098 2585.09229 2805.0
    0.000397 1869.91968 2393.88647 2518.0
    0.000430 1869.70813 2247.30420 2325.0
    0.000444 1869.49658 2149.85620 2250.0
    0.000482 1869.28479 2096.86230 2074.0
    0.000477 1869.07288 2082.63843 2095.0
    0.000474 1868.86084 2103.83203 2109.0
    0.000478 1868.64856 2158.27832 2092.0
    0.000463 1868.43628 2240.67480 2162.0
    0.000444 1868.22375 2336.68359 2253.0
    0.000435 1868.01111 2424.53882 2297.0
    0.000415 1867.79834 2477.49927 2411.0
    0.000393 1867.58545 2477.86963 2545.0
    0.000406 1867.37244 2438.96460 2462.0
    0.000416 1867.15930 2393.21265 2404.0
    0.000442 1866.94604 2350.22095 2260.0
    0.000453 1866.73254 2311.59595 2206.0
    0.000451 1866.51892 2274.96680 2218.0
    0.000460 1866.30518 2252.62402 2176.0
    0.000443 1866.09131 2263.52881 2255.0
    0.000431 1865.87732 2317.92969 2321.0
    0.000433 1865.66321 2416.67578 2312.0
    0.000395 1865.44897 2551.18530 2530.0
    0.000377 1865.23462 2696.57300 2653.0
    0.000385 1865.02002 2824.00562 2600.0
    0.000357 1864.80542 2903.98071 2805.0
    0.000371 1864.59058 2923.21387 2695.0
    0.000374 1864.37573 2898.93115 2677.0
    0.000361 1864.16064 2857.57935 2767.0
    0.000368 1863.94556 2810.68701 2718.0
    0.000373 1863.73022 2770.80518 2680.0
    0.000362 1863.51477 2728.92114 2765.0
    0.000376 1863.29932 2685.01074 2660.0
    0.000367 1863.08362 2635.32324 2722.0
    0.000391 1862.86780 2584.23950 2557.0
    0.000367 1862.65186 2536.32959 2726.0
    0.000391 1862.43579 2505.18018 2558.0
    0.000383 1862.21973 2499.02197 2613.0
    0.000402 1862.00342 2518.96362 2488.0
    0.000390 1861.78699 2565.39526 2561.0
    0.000380 1861.57043 2645.11987 2634.0
    0.000367 1861.35376 2771.69189 2728.0
    0.0003447 1861.13696 2957.89209 2901.0
    0.0003201 1860.92017 3217.14722 3124.0
    0.0002820 1860.70313 3550.75952 3546.0
    0.0002576 1860.48596 3933.35962 3882.0
    0.0002450 1860.26868 4301.07568 4082.0
    0.0002299 1860.05139 4568.42236 4350.0
    0.0002231 1859.83386 4660.12207 4483.0
    0.0002262 1859.61633 4601.79980 4420.0
    0.0002266 1859.39856 4513.24219 4413.0
    0.0002220 1859.18079 4463.81934 4504.0
    0.0002309 1858.96277 4443.23682 4330.0
    0.0002248 1858.74475 4404.47314 4449.0
    0.0002278 1858.52661 4340.46436 4390.0
    0.0002215 1858.30835 4280.08252 4515.0
    0.0002237 1858.08997 4235.16504 4471.0
    0.0002285 1857.87146 4197.48145 4377.0
    0.0002410 1857.65283 4151.80420 4150.0
    0.0002463 1857.43420 4085.52686 4060.0
    0.0002539 1857.21533 3989.48535 3938.0
    0.0002608 1856.99634 3872.54980 3835.0
    0.0002670 1856.77734 3739.14746 3746.0
    0.0002854 1856.55811 3600.45190 3504.0
    0.0002882 1856.33899 3465.54004 3470.0
    0.0002980 1856.11963 3336.29419 3356.0
    0.0002953 1855.90002 3214.75464 3386.0
    0.0003057 1855.68054 3095.40967 3271.0
    0.0003174 1855.46094 2975.52393 3151.0
    0.0003220 1855.24109 2860.13062 3106.0
    0.0003306 1855.02124 2754.76782 3025.0
    0.0003506 1854.80127 2663.25806 2852.0
    0.000371 1854.58118 2587.71558 2693.0
    0.000389 1854.36096 2527.52612 2570.0
    0.000389 1854.14075 2480.83374 2574.0
    0.000407 1853.92029 2442.68066 2459.0
    0.000427 1853.69983 2405.94458 2344.0
    0.000448 1853.47925 2363.36401 2233.0
    0.000445 1853.25854 2313.24121 2248.0
    0.000446 1853.03784 2260.25537 2244.0
    0.000476 1852.81689 2209.12085 2102.0
    0.000461 1852.59595 2160.71948 2169.0
    0.000463 1852.37488 2113.77051 2161.0
    0.000492 1852.15381 2070.79883 2033.0
    0.000505 1851.93250 2029.91382 1981.0
    0.000502 1851.71118 1996.07959 1991.0
    0.000512 1851.48975 1970.62280 1953.0
    0.000520 1851.26819 1953.47705 1924.0
    0.000514 1851.04663 1944.49829 1945.0
    0.000516 1850.82483 1938.31091 1938.0
    0.000508 1850.60303 1934.97192 1968.0
    0.000527 1850.38123 1931.32739 1897.0
    0.000513 1850.15918 1926.67261 1950.0
    0.000506 1849.93713 1921.91577 1978.0
    0.000508 1849.71497 1916.48376 1970.0
    0.000501 1849.49280 1913.63037 1996.0
    0.000524 1849.27039 1911.87952 1909.0
    0.000513 1849.04797 1911.97400 1951.0
    0.000534 1848.82544 1915.48816 1873.0
    0.000522 1848.60291 1924.02295 1915.0
    0.000526 1848.38025 1938.54700 1901.0
    0.000509 1848.15747 1958.85144 1965.0
    0.000508 1847.93469 1975.84558 1970.0
    0.000503 1847.71167 2000.54016 1989.0
    0.000496 1847.48877 2022.89685 2018.0
    0.000486 1847.26575 2034.24829 2059.0
    0.000456 1847.04248 2032.85181 2194.0
    0.000483 1846.81921 2029.24084 2072.0
    0.000466 1846.59595 2025.22095 2146.0
    0.000471 1846.37256 2026.00305 2123.0
    0.000447 1846.14905 2032.60120 2237.0
    0.000468 1845.92554 2050.18042 2136.0
    0.000491 1845.70178 2083.57397 2037.0
    0.000447 1845.47815 2137.06006 2239.0
    0.000430 1845.25439 2209.63428 2326.0
    0.000403 1845.03052 2296.20850 2484.0
    0.000400 1844.80652 2385.52661 2502.0
    0.000388 1844.58252 2460.83618 2576.0
    0.000384 1844.35840 2509.32959 2605.0
    0.000382 1844.13428 2521.31909 2615.0
    0.000377 1843.91003 2501.84277 2653.0
    0.000384 1843.68567 2460.83569 2603.0
    0.000403 1843.46143 2407.86792 2482.0
    0.000415 1843.23694 2349.36108 2408.0
    0.000424 1843.01245 2289.27344 2356.0
    0.000422 1842.78784 2241.20728 2367.0
    0.000436 1842.56311 2221.65015 2295.0
    0.000433 1842.33838 2246.48145 2310.0
    0.000415 1842.11365 2319.27930 2412.0
    0.000402 1841.88879 2417.20923 2490.0
    0.000416 1841.66382 2494.83618 2401.0
    0.000400 1841.43884 2501.48755 2498.0
    0.000420 1841.21387 2433.25513 2383.0
    0.000426 1840.98865 2351.56470 2350.0
    0.000432 1840.76355 2297.70874 2313.0
    0.000454 1840.53821 2266.31909 2204.0
    0.000455 1840.31287 2226.68164 2197.0
    0.000472 1840.08752 2163.69507 2117.0
    0.000472 1839.86206 2098.91187 2120.0
    0.000502 1839.63660 2054.84375 1991.0
    0.000491 1839.41101 2041.10242 2038.0
    0.000482 1839.18542 2060.49780 2073.0
    0.000490 1838.95972 2111.82446 2040.0
    0.000486 1838.73401 2193.39478 2059.0
    0.000465 1838.50818 2298.85620 2151.0
    0.000426 1838.28235 2411.35669 2346.0
    0.000410 1838.05640 2505.04370 2437.0
    0.000395 1837.83044 2553.71606 2533.0
    0.000374 1837.60437 2551.84668 2676.0
    0.000386 1837.37830 2524.26343 2589.0
    0.000415 1837.15210 2499.24463 2407.0
    0.000433 1836.92603 2486.14819 2309.0
    0.000411 1836.69971 2478.14966 2434.0
    0.000417 1836.47339 2464.43677 2396.0
    0.000414 1836.24707 2451.63550 2416.0
    0.000422 1836.02063 2443.09375 2370.0
    0.000433 1835.79419 2440.13232 2311.0
    0.000432 1835.56763 2440.05981 2316.0
    0.000461 1835.34106 2432.61621 2167.0
    0.000432 1835.11438 2420.06421 2317.0
    0.000419 1834.88782 2396.91309 2386.0
    0.000431 1834.66113 2364.46802 2322.0
    0.000445 1834.43433 2325.59790 2248.0
    0.000443 1834.20752 2283.56641 2256.0
    0.000434 1833.98059 2240.21753 2305.0
    0.000442 1833.75366 2198.10889 2261.0
    0.000451 1833.52673 2158.85205 2219.0
    0.000428 1833.29968 2122.88843 2338.0
    0.000438 1833.07275 2089.70630 2283.0
    0.000461 1832.84558 2058.65356 2168.0
    0.000471 1832.61853 2029.73108 2124.0
    0.000469 1832.39136 2003.30908 2130.0
    0.000478 1832.16406 1979.46338 2093.0
    0.000486 1831.93677 1957.85889 2056.0
    0.000492 1831.70947 1938.15295 2032.0
    0.000495 1831.48218 1920.35583 2022.0
    0.000507 1831.25476 1904.81055 1973.0
    0.000507 1831.02734 1891.19519 1974.0
    0.000498 1830.79980 1880.90967 2007.0
    0.000522 1830.57227 1873.19238 1914.0
    0.000540 1830.34473 1867.82776 1853.0
    0.000537 1830.11719 1864.56567 1861.0
    0.000516 1829.88953 1861.59021 1937.0
    0.000538 1829.66187 1865.23962 1859.0
    0.000535 1829.43420 1868.62427 1868.0
    0.000530 1829.20642 1875.12134 1888.0
    0.000514 1828.97864 1885.47229 1944.0
    0.000531 1828.75085 1900.20984 1883.0
    0.000495 1828.52295 1919.30371 2021.0
    0.000510 1828.29517 1943.31653 1961.0
    0.000501 1828.06726 1967.28845 1995.0
    0.000489 1827.83923 1989.41760 2045.0
    0.000479 1827.61133 2005.89294 2088.0
    0.000493 1827.38330 2013.74695 2030.0
    0.000489 1827.15527 2012.48352 2043.0
    0.000489 1826.92712 2004.15027 2046.0
    0.000484 1826.69910 1991.34009 2065.0
    0.000497 1826.47095 1975.64063 2011.0
    0.000512 1826.24268 1958.54468 1952.0
    0.000517 1826.01453 1939.25146 1935.0
    0.000507 1825.78638 1919.95715 1972.0
    0.000546 1825.55811 1902.23499 1831.0
    0.000524 1825.32983 1887.16125 1909.0
    0.000531 1825.10156 1874.86438 1885.0
    0.000535 1824.87317 1866.06140 1869.0
    0.000516 1824.64478 1860.03870 1939.0
    0.000544 1824.41638 1856.30981 1839.0
    0.000563 1824.18799 1854.34937 1776.0
    0.000542 1823.95959 1851.66357 1844.0
    0.000539 1823.73108 1852.06458 1854.0
    0.000518 1823.50269 1853.22375 1931.0
    0.000536 1823.27417 1855.07080 1864.0
    0.000566 1823.04565 1857.66418 1767.0
    0.000534 1822.81702 1861.21265 1871.0
    0.000532 1822.58850 1866.12500 1878.0
    0.000536 1822.35986 1875.91846 1866.0
    0.000529 1822.13135 1886.26965 1889.0
    0.000518 1821.90271 1901.72620 1930.0
    0.000515 1821.67407 1925.36060 1942.0
    0.000508 1821.44531 1962.04724 1967.0
    0.000504 1821.21667 2020.48608 1983.0
    0.000491 1820.98792 2106.66870 2037.0
    0.000452 1820.75928 2226.84570 2210.0
    0.000431 1820.53052 2372.13843 2320.0
    0.000404 1820.30176 2517.66040 2475.0
    0.000373 1820.07288 2633.23682 2679.0
    0.000357 1819.84412 2721.93555 2804.0
    0.0003341 1819.61536 2812.32788 2993.0
    0.0003505 1819.38660 2901.93384 2853.0
    0.0003439 1819.15771 2967.17505 2908.0
    0.0003232 1818.92883 2979.57373 3094.0
    0.0003405 1818.69995 2933.97363 2937.0
    0.0003349 1818.47119 2851.90381 2986.0
    0.000364 1818.24231 2750.50537 2751.0
    0.000386 1818.01343 2637.62891 2594.0
    0.000394 1817.78442 2518.09521 2537.0
    0.000410 1817.55554 2399.28833 2438.0
    0.000425 1817.32654 2287.50317 2351.0
    0.000465 1817.09766 2188.91309 2152.0
    0.000476 1816.86877 2106.41138 2099.0
    0.000493 1816.63977 2040.93518 2030.0
    0.000508 1816.41077 1991.02161 1967.0
    0.000499 1816.18188 1955.02136 2003.0
    0.000522 1815.95288 1930.67151 1915.0
    0.000522 1815.72400 1915.89709 1914.0
    0.000506 1815.49487 1909.16504 1978.0
    0.000513 1815.26587 1909.76794 1948.0
    0.000524 1815.03687 1917.98474 1909.0
    0.000534 1814.80798 1935.10999 1874.0
    0.000507 1814.57898 1963.42847 1971.0
    0.000515 1814.34998 2005.94092 1941.0
    0.000489 1814.12085 2065.98560 2046.0
    0.000473 1813.89185 2146.62134 2114.0
    0.000454 1813.66284 2249.83936 2201.0
    0.000406 1813.43384 2376.86597 2461.0
    0.000408 1813.20483 2522.74561 2452.0
    0.000357 1812.97583 2682.58374 2800.0
    0.0003368 1812.74670 2846.84424 2969.0
    0.0003253 1812.51770 3002.82178 3074.0
    0.0003065 1812.28857 3136.59985 3263.0
    0.0002931 1812.05969 3233.31714 3412.0
    0.0002896 1811.83069 3286.90405 3453.0
    0.0003017 1811.60168 3291.15771 3315.0
    0.0003081 1811.37268 3253.22729 3246.0
    0.0003273 1811.14355 3181.60498 3055.0
    0.0003477 1810.91455 3085.37891 2876.0
    0.000367 1810.68555 2974.21484 2725.0
    0.000374 1810.45654 2854.23560 2673.0
    0.000401 1810.22754 2733.78564 2492.0
    0.000410 1809.99854 2617.73657 2441.0
    0.000414 1809.76953 2507.64600 2416.0
    0.000429 1809.54065 2403.34473 2331.0
    0.000443 1809.31165 2305.83789 2255.0
    0.000489 1809.08264 2215.92822 2047.0
    0.000501 1808.85364 2143.09863 1998.0
    0.000486 1808.62476 2084.98193 2057.0
    0.000500 1808.39575 2037.83813 2001.0
    0.000494 1808.16687 1998.58606 2025.0
    0.000492 1807.93787 1966.16248 2031.0
    0.000495 1807.70898 1938.80652 2019.0
    0.000510 1807.48010 1920.93469 1959.0
    0.000507 1807.25110 1913.71216 1974.0
    0.000519 1807.02222 1914.43591 1926.0
    0.000522 1806.79346 1926.72144 1914.0
    0.000503 1806.56445 1952.49207 1988.0
    0.000490 1806.33569 1992.88269 2042.0
    0.000463 1806.10681 2048.35571 2159.0
    0.000457 1805.87793 2114.29175 2186.0
    0.000458 1805.64917 2184.65381 2182.0
    0.000430 1805.42041 2250.18433 2325.0
    0.000425 1805.19165 2303.65552 2351.0
    0.000437 1804.96277 2346.07129 2287.0
    0.000416 1804.73401 2385.69873 2405.0
    0.000401 1804.50525 2427.66382 2496.0
    0.000406 1804.27661 2467.09180 2464.0
    0.000404 1804.04785 2490.97949 2477.0
    0.000382 1803.81921 2487.24292 2621.0
    0.000388 1803.59045 2457.88354 2577.0
    0.000397 1803.36182 2410.84814 2516.0
    0.000411 1803.13318 2360.45093 2435.0
    0.000430 1802.90454 2313.13892 2326.0
    0.000450 1802.67590 2269.42139 2220.0
    0.000448 1802.44739 2229.27856 2230.0
    0.000452 1802.21875 2192.70239 2213.0
    0.000438 1801.99023 2164.90601 2283.0
    0.000442 1801.76160 2147.62451 2263.0
    0.000440 1801.53320 2150.37158 2274.0
    0.000421 1801.30469 2172.43164 2375.0
    0.000418 1801.07629 2213.42407 2391.0
    0.000405 1800.84790 2270.44800 2472.0
    0.000388 1800.61938 2330.50073 2576.0
    0.000376 1800.39099 2380.01563 2660.0
    0.000363 1800.16272 2416.28442 2758.0
    0.000374 1799.93433 2439.19678 2673.0
    0.000382 1799.70605 2456.17358 2619.0
    0.000406 1799.47766 2464.69458 2465.0
    0.000400 1799.24939 2457.21606 2497.0
    0.000406 1799.02112 2427.07227 2466.0
    0.000426 1798.79297 2377.40356 2346.0
    0.000442 1798.56482 2318.44800 2263.0
    0.000469 1798.33667 2259.20679 2131.0
    0.000465 1798.10852 2202.92383 2151.0
    0.000476 1797.88037 2149.66650 2101.0
    0.000523 1797.65234 2100.03345 1913.0
    0.000492 1797.42419 2054.69849 2034.0
    0.000528 1797.19617 2017.97632 1893.0
    0.000517 1796.96826 1989.68628 1936.0
    0.000527 1796.74023 1970.30371 1898.0
    0.000510 1796.51221 1960.82800 1961.0
    0.000508 1796.28442 1959.48279 1970.0
    0.000529 1796.05652 1965.73413 1890.0
    0.000518 1795.82861 1979.04468 1931.0
    0.000549 1795.60083 2002.46960 1820.0
    0.000494 1795.37305 2034.86072 2025.0
    0.000496 1795.14539 2075.93677 2018.0
    0.000486 1794.91760 2125.95605 2056.0
    0.000488 1794.68994 2185.61230 2050.0
    0.000461 1794.46228 2255.14844 2169.0
    0.000441 1794.23462 2333.85107 2269.0
    0.000433 1794.00708 2419.87866 2311.0
    0.000414 1793.77954 2508.62842 2414.0
    0.000392 1793.55212 2594.12769 2552.0
    0.000376 1793.32458 2668.24658 2662.0
    0.000367 1793.09717 2721.25928 2726.0
    0.000358 1792.86975 2744.62207 2794.0
    0.000357 1792.64233 2735.69238 2801.0
    0.000353 1792.41504 2703.06543 2829.0
    0.000365 1792.18774 2648.52368 2743.0
    0.000373 1791.96057 2582.28418 2683.0
    0.000388 1791.73328 2508.13330 2579.0
    0.000404 1791.50610 2428.42163 2476.0
    0.000416 1791.27893 2345.87329 2401.0
    0.000414 1791.05188 2269.30957 2416.0
    0.000455 1790.82483 2199.20972 2196.0
    0.000460 1790.59778 2140.90356 2173.0
    0.000477 1790.37085 2096.64746 2096.0
    0.000496 1790.14380 2067.66162 2018.0
    0.000504 1789.91699 2053.35547 1985.0
    0.000501 1789.69019 2054.53491 1995.0
    0.000476 1789.46338 2068.58423 2100.0
    0.000486 1789.23657 2093.22046 2058.0
    0.000477 1789.00989 2125.76099 2097.0
    0.000448 1788.78320 2163.14551 2234.0
    0.000457 1788.55640 2201.92456 2190.0
    0.000435 1788.32996 2238.44165 2301.0
    0.000443 1788.10339 2269.41895 2256.0
    0.000431 1787.87683 2291.96924 2319.0
    0.000422 1787.65039 2303.03979 2371.0
    0.000408 1787.42395 2301.42603 2452.0
    0.000418 1787.19751 2280.26563 2393.0
    0.000413 1786.97131 2248.08228 2419.0
    0.000430 1786.74500 2212.05469 2324.0
    0.000446 1786.51880 2180.71973 2242.0
    0.000456 1786.29260 2161.31836 2191.0
    0.000451 1786.06628 2161.08228 2217.0
    0.000447 1785.84033 2185.94067 2236.0
    0.000436 1785.61426 2244.72876 2294.0
    0.000420 1785.38831 2342.60278 2383.0
    0.000398 1785.16235 2477.28857 2512.0
    0.000369 1784.93640 2636.37866 2711.0
    0.000385 1784.71057 2796.83423 2596.0
    0.0003499 1784.48486 2928.68872 2858.0
    0.0003432 1784.25903 3002.80933 2914.0
    0.0003442 1784.03333 3008.53174 2905.0
    0.000362 1783.80762 2958.64868 2762.0
    0.000363 1783.58203 2877.17017 2758.0
    0.000391 1783.35645 2781.89160 2555.0
    0.000409 1783.13110 2676.78247 2445.0
    0.000410 1782.90564 2563.70410 2437.0
    0.000422 1782.68030 2441.84497 2371.0
    0.000440 1782.45483 2318.90942 2272.0
    0.000469 1782.22961 2205.47363 2134.0
    0.000495 1782.00439 2106.69482 2022.0
    0.000522 1781.77917 2032.47913 1917.0
    0.000499 1781.55408 1981.82947 2003.0
    0.000529 1781.32898 1955.09875 1891.0
    0.000494 1781.10400 1950.57947 2024.0
    0.000513 1780.87903 1968.34082 1949.0
    0.000484 1780.65405 2007.98572 2068.0
    0.000466 1780.42932 2068.64063 2147.0
    0.000451 1780.20447 2146.96948 2215.0
    0.000428 1779.97974 2234.48267 2335.0
    0.000406 1779.75513 2316.84692 2463.0
    0.000410 1779.53040 2374.41919 2440.0
    0.000407 1779.30591 2391.78027 2457.0
    0.000396 1779.08142 2371.41919 2528.0
    0.000398 1778.85693 2330.58813 2513.0
    0.000418 1778.63257 2285.20483 2392.0
    0.000413 1778.40820 2240.89673 2420.0
    0.000436 1778.18396 2194.49414 2291.0
    0.000456 1777.95972 2141.41797 2191.0
    0.000471 1777.73560 2083.50562 2122.0
    0.000475 1777.51147 2028.70435 2107.0
    0.000484 1777.28748 1984.21790 2068.0
    0.000498 1777.06348 1951.84436 2009.0
    0.000527 1776.83960 1933.36658 1898.0
    0.000524 1776.61584 1921.13171 1910.0
    0.000546 1776.39197 1905.46729 1831.0
    0.000554 1776.16821 1895.37085 1804.0
    0.000541 1775.94458 1894.00977 1847.0
    0.000537 1775.72095 1904.25696 1861.0
    0.000516 1775.49744 1924.24695 1937.0
    0.000539 1775.27405 1947.26770 1855.0
    0.000504 1775.05054 1972.74146 1984.0
    0.000532 1774.82727 1997.95569 1881.0
    0.000511 1774.60400 2023.51001 1956.0
    0.000500 1774.38074 2047.68567 2000.0
    0.000514 1774.15759 2067.93262 1945.0
    0.000498 1773.93457 2081.58862 2010.0
    0.000482 1773.71143 2087.97583 2076.0
    0.000490 1773.48853 2087.10474 2040.0
    0.000494 1773.26563 2079.69531 2024.0
    0.000491 1773.04272 2066.24194 2038.0
    0.000499 1772.82007 2048.43213 2005.0
    0.000500 1772.59741 2027.57422 1999.0
    0.000507 1772.37476 2005.20483 1972.0
    0.000518 1772.15222 1982.24683 1931.0
    0.000525 1771.92969 1959.41809 1906.0
    0.000516 1771.70728 1937.20325 1937.0
    0.000518 1771.48499 1916.75122 1929.0
    0.000532 1771.26270 1899.40540 1881.0
    0.000535 1771.04041 1885.29065 1870.0
    0.000543 1770.81824 1874.63477 1841.0
    0.000537 1770.59619 1866.81934 1862.0
    0.000514 1770.37415 1861.15088 1946.0
    0.000506 1770.15222 1856.87976 1976.0
    0.000528 1769.93042 1853.84229 1895.0
    0.000549 1769.70862 1851.99719 1822.0
    0.000555 1769.48694 1849.41821 1801.0
    0.000538 1769.26514 1851.05762 1859.0
    0.000531 1769.04358 1853.32068 1882.0
    0.000542 1768.82214 1854.22900 1844.0
    0.000528 1768.60071 1852.21228 1893.0
    0.000529 1768.37927 1847.01428 1889.0
    0.000556 1768.15808 1840.74475 1798.0
    0.000551 1767.93677 1835.96313 1814.0
    0.000551 1767.71570 1834.70776 1814.0
    0.000564 1767.49463 1836.66321 1772.0
    0.000532 1767.27356 1841.77319 1881.0
    0.000541 1767.05261 1849.25000 1850.0
    0.000540 1766.83179 1857.99402 1853.0
    0.000559 1766.61096 1865.92578 1788.0
    0.000532 1766.39038 1870.42920 1878.0
    0.000570 1766.16968 1869.25732 1753.0
    0.000549 1765.94910 1863.79492 1823.0
    0.000546 1765.72864 1856.75293 1832.0
    0.000554 1765.50830 1850.95276 1804.0
    0.000541 1765.28784 1847.23486 1850.0
    0.000535 1765.06775 1844.90662 1869.0
    0.000573 1764.84753 1842.91357 1746.0
    0.000561 1764.62744 1841.26611 1782.0
    0.000561 1764.40735 1841.06982 1781.0
    0.000550 1764.18750 1842.06592 1819.0
    0.000556 1763.96753 1845.75732 1799.0
    0.000542 1763.74780 1851.40088 1846.0
    0.000549 1763.52808 1858.20398 1821.0
    0.000555 1763.30847 1865.24561 1803.0
    0.000548 1763.08887 1871.79919 1826.0
    0.000539 1762.86938 1878.26868 1855.0
    0.000542 1762.64990 1884.07214 1846.0
    0.000565 1762.43079 1891.18665 1770.0
    0.000528 1762.21155 1896.57410 1894.0
    0.000525 1761.99231 1902.69946 1903.0
    0.000519 1761.77332 1906.48853 1925.0
    0.000540 1761.55432 1909.47791 1852.0
    0.000556 1761.33545 1910.79529 1800.0
    0.000540 1761.11658 1911.05151 1853.0
    0.000543 1760.89783 1908.87146 1840.0
    0.000526 1760.67908 1905.70605 1901.0
    0.000506 1760.46057 1900.64075 1978.0
    0.000546 1760.24194 1895.07556 1831.0
    0.000557 1760.02368 1889.17139 1794.0
    0.000543 1759.80530 1884.38684 1840.0
    0.000556 1759.58704 1881.18848 1799.0
    0.000558 1759.36890 1880.80164 1792.0
    0.000540 1759.15076 1884.19641 1852.0
    0.000542 1758.93274 1892.21472 1845.0
    0.000544 1758.71484 1905.02820 1839.0
    0.000546 1758.49695 1923.02429 1832.0
    0.000530 1758.27917 1945.12744 1887.0
    0.000518 1758.06152 1969.76245 1931.0
    0.000528 1757.84399 1994.91260 1893.0
    0.000510 1757.62634 2019.25000 1961.0
    0.000524 1757.40906 2042.69995 1909.0
    0.000519 1757.19177 2064.97778 1927.0
    0.000523 1756.97449 2083.43921 1912.0
    0.000509 1756.75732 2093.36450 1964.0
    0.000515 1756.54028 2091.24194 1943.0
    0.000527 1756.32324 2078.60522 1896.0
    0.000535 1756.10632 2061.55151 1870.0
    0.000525 1755.88953 2047.13245 1904.0
    0.000513 1755.67285 2041.51416 1951.0
    0.000506 1755.45618 2050.28345 1975.0
    0.000503 1755.23950 2079.43018 1987.0
    0.000493 1755.02319 2137.97119 2029.0
    0.000485 1754.80676 2220.56079 2060.0
    0.000459 1754.59045 2320.52515 2178.0
    0.000456 1754.37427 2414.73096 2193.0
    0.000443 1754.15820 2476.43311 2258.0
    0.000423 1753.94214 2498.71167 2362.0
    0.000439 1753.72632 2507.29370 2279.0
    0.000404 1753.51038 2529.52197 2477.0
    0.000400 1753.29456 2574.30396 2503.0
    0.000409 1753.07898 2627.98999 2446.0
    0.000382 1752.86340 2663.04248 2620.0
    0.000394 1752.64783 2657.95801 2541.0
    0.000389 1752.43250 2613.02002 2570.0
    0.000410 1752.21729 2543.66064 2439.0
    0.000418 1752.00195 2466.32983 2393.0
    0.000445 1751.78687 2390.97705 2248.0
    0.000438 1751.57178 2320.02881 2281.0
    0.000459 1751.35693 2252.42432 2177.0
    0.000464 1751.14209 2185.61597 2156.0
    0.000492 1750.92737 2119.77075 2032.0
    0.000501 1750.71265 2058.98804 1998.0
    0.000519 1750.49805 2002.85107 1926.0
    0.000524 1750.28357 1955.05493 1909.0
    0.000549 1750.06909 1917.12390 1821.0
    0.000522 1749.85486 1889.52893 1917.0
    0.000547 1749.64075 1872.53833 1827.0
    0.000525 1749.42664 1867.65295 1906.0
    0.000510 1749.21252 1874.16101 1962.0
    0.000518 1748.99866 1894.61719 1931.0
    0.000519 1748.78479 1930.93628 1926.0
    0.000489 1748.57104 1984.35876 2044.0
    0.000488 1748.35742 2054.12720 2049.0
    0.000479 1748.14392 2135.89355 2088.0
    0.000451 1747.93042 2222.19067 2216.0
    0.000428 1747.71704 2299.59644 2334.0
    0.000407 1747.50391 2353.77173 2460.0
    0.000393 1747.29065 2378.44727 2543.0
    0.000393 1747.07764 2381.26001 2547.0
    0.000412 1746.86462 2373.21484 2428.0
    0.000406 1746.65173 2364.90820 2463.0
    0.000410 1746.43896 2358.43921 2441.0
    0.000438 1746.22632 2350.66821 2281.0
    0.000408 1746.01367 2336.61987 2448.0
    0.000421 1745.80127 2315.74097 2377.0
    0.000425 1745.58887 2291.39941 2353.0
    0.000453 1745.37646 2265.95239 2208.0
    0.000447 1745.16418 2241.52930 2236.0
    0.000456 1744.95227 2220.52612 2195.0
    0.000460 1744.74023 2201.72852 2175.0
    0.000459 1744.52832 2185.24341 2180.0
    0.000468 1744.31653 2170.43677 2137.0
    0.000469 1744.10474 2156.71606 2131.0
    0.000459 1743.89319 2143.73901 2179.0
    0.000476 1743.68164 2131.83862 2099.0
    0.000465 1743.47021 2120.72827 2151.0
    0.000461 1743.25891 2111.98096 2169.0
    0.000455 1743.04773 2105.65918 2198.0
    0.000465 1742.83655 2109.40137 2151.0
    0.000484 1742.62561 2123.92993 2065.0
    0.000479 1742.41467 2150.84033 2086.0
    0.000453 1742.20386 2189.04077 2207.0
    0.000437 1741.99304 2236.40820 2286.0
    0.000442 1741.78247 2287.61182 2261.0
    0.000411 1741.57190 2339.80322 2433.0
    0.000393 1741.36157 2386.22144 2543.0
    0.000400 1741.15125 2422.34229 2498.0
    0.000390 1740.94104 2444.35938 2565.0
    0.000413 1740.73083 2453.69849 2420.0
    0.000412 1740.52087 2453.30713 2425.0
    0.000416 1740.31091 2445.78809 2401.0
    0.000431 1740.10120 2428.75635 2322.0
    0.000415 1739.89148 2404.80615 2412.0
    0.000412 1739.68188 2368.44385 2430.0
    0.000422 1739.47229 2319.47144 2368.0
    0.000428 1739.26294 2261.31055 2339.0
    0.000453 1739.05359 2199.62256 2209.0
    0.000459 1738.84436 2139.47852 2181.0
    0.000469 1738.63538 2084.01147 2132.0
    0.000491 1738.42627 2034.66382 2037.0
    0.000498 1738.21741 1991.72583 2009.0
    0.000507 1738.00854 1956.10779 1974.0
    0.000534 1737.79993 1928.32861 1872.0
    0.000512 1737.59143 1909.65857 1955.0
    0.000527 1737.38293 1901.01941 1897.0
    0.000514 1737.17456 1902.34753 1944.0
    0.000531 1736.96631 1912.60022 1884.0
    0.000514 1736.75806 1929.82666 1945.0
    0.000486 1736.55005 1951.38464 2056.0
    0.000505 1736.34204 1971.94702 1979.0
    0.000494 1736.13416 1989.49829 2023.0
    0.000502 1735.92651 2002.90613 1993.0
    0.000508 1735.71887 2010.33813 1968.0
    0.000524 1735.51123 2013.51978 1910.0
    0.000521 1735.30383 2011.70410 1918.0
    0.000505 1735.09656 2004.79614 1981.0
    0.000512 1734.88928 1992.84204 1952.0
    0.000508 1734.68213 1977.13098 1969.0
    0.000517 1734.47522 1959.14307 1935.0
    0.000536 1734.26831 1941.93127 1867.0
    0.000529 1734.06152 1926.17126 1889.0
    0.000514 1733.85474 1913.57483 1944.0
    0.000540 1733.64819 1905.56189 1853.0
    0.000524 1733.44177 1903.01465 1910.0
    0.000519 1733.23535 1907.00024 1925.0
    0.000503 1733.02905 1918.11487 1987.0
    0.000491 1732.82300 1936.51270 2036.0
    0.000508 1732.61694 1962.20996 1967.0
    0.000482 1732.41089 1993.95557 2073.0
    0.000456 1732.20508 2029.27380 2193.0
    0.000444 1731.99939 2064.04150 2252.0
    0.000457 1731.79382 2092.08838 2190.0
    0.000437 1731.58826 2116.46851 2288.0
    0.000438 1731.38281 2137.79736 2285.0
    0.000449 1731.17749 2156.05762 2229.0
    0.000446 1730.97229 2166.49292 2241.0
    0.000449 1730.76721 2162.33545 2228.0
    0.000458 1730.56238 2140.88477 2183.0
    0.000458 1730.35742 2106.07031 2185.0
    0.000458 1730.15271 2070.34058 2184.0
    0.000483 1729.94800 2038.36096 2070.0
    0.000481 1729.74353 2011.99707 2079.0
    0.000488 1729.53906 1989.53589 2048.0
    0.000483 1729.33484 1969.48840 2069.0
    0.000499 1729.13062 1953.70105 2004.0
    0.000510 1728.92651 1946.72339 1960.0
    0.000498 1728.72253 1952.52869 2007.0
    0.000498 1728.51855 1973.49194 2010.0
    0.000497 1728.31482 2008.58228 2011.0
    0.000484 1728.11121 2054.62280 2066.0
    0.000465 1727.90759 2105.34180 2149.0
    0.000453 1727.70422 2152.63330 2206.0
    0.000433 1727.50085 2189.30151 2310.0
    0.000421 1727.29761 2211.64917 2375.0
    0.000418 1727.09448 2216.65552 2391.0
    0.000430 1726.89160 2206.52612 2323.0
    0.000419 1726.68872 2185.27856 2384.0
    0.000422 1726.48596 2156.43604 2369.0
    0.000453 1726.28320 2121.47241 2208.0
    0.000476 1726.08069 2083.76001 2100.0
    0.000472 1725.87830 2042.52222 2118.0
    0.000481 1725.67590 1998.92712 2079.0
    0.000488 1725.47375 1955.21606 2050.0
    0.000506 1725.27161 1913.68701 1975.0
    0.000510 1725.06970 1876.47009 1960.0
    0.000552 1724.86780 1844.27429 1811.0
    0.000549 1724.66602 1818.57153 1820.0
    0.000557 1724.46436 1798.24292 1796.0
    0.000556 1724.26282 1783.22449 1797.0
    0.000565 1724.06140 1772.86707 1771.0
    0.000570 1723.86011 1766.40564 1754.0
    0.000580 1723.65881 1763.25562 1723.0
    0.000574 1723.45776 1762.90027 1743.0
    0.000572 1723.25684 1764.57056 1749.0
    0.000574 1723.05591 1768.22034 1742.0
    0.000589 1722.85522 1773.62683 1699.0
    0.000570 1722.65454 1779.94702 1753.0
    0.000570 1722.45410 1788.09558 1755.0
    0.000567 1722.25366 1797.10999 1764.0
    0.000554 1722.05334 1806.67883 1805.0
    0.000542 1721.85315 1816.47876 1845.0
    0.000561 1721.65308 1827.38892 1782.0
    0.000541 1721.45313 1840.45520 1849.0
    0.000523 1721.25330 1857.25476 1913.0
    0.000519 1721.05359 1880.46753 1928.0
    0.000513 1720.85400 1909.65198 1951.0
    0.000512 1720.65454 1942.10449 1953.0
    0.000485 1720.45508 1971.00354 2062.0
    0.000479 1720.25586 1988.50037 2089.0
    0.000447 1720.05676 1990.58508 2238.0
    0.000465 1719.85767 1983.58948 2150.0
    0.000459 1719.65881 1977.24817 2177.0
    0.000465 1719.45996 1977.36340 2150.0
    0.000468 1719.26123 1985.47229 2139.0
    0.000473 1719.06262 1998.32520 2114.0
    0.000466 1718.86426 2011.57104 2148.0
    0.000445 1718.66589 2025.28674 2248.0
    0.000458 1718.46765 2044.79602 2183.0
    0.000464 1718.26953 2074.33496 2155.0
    0.000445 1718.07153 2111.69263 2249.0
    0.000454 1717.87366 2150.21118 2204.0
    0.000461 1717.67590 2177.33423 2171.0
    0.000418 1717.47827 2187.47046 2393.0
    0.000414 1717.28076 2185.70996 2418.0
    0.000416 1717.08337 2180.76538 2402.0
    0.000419 1716.88599 2177.20190 2386.0
    0.000440 1716.68884 2176.63452 2273.0
    0.000429 1716.49182 2173.73584 2333.0
    0.000438 1716.29480 2162.71118 2282.0
    0.000431 1716.09802 2142.07837 2319.0
    0.000422 1715.90125 2114.59619 2372.0
    0.000444 1715.70471 2084.01636 2254.0
    0.000433 1715.50830 2053.14795 2307.0
    0.000462 1715.31189 2023.65503 2163.0
    0.000465 1715.11560 1996.20703 2149.0
    0.000491 1714.91943 1970.72961 2038.0
    0.000493 1714.72351 1946.92346 2030.0
    0.000509 1714.52747 1924.48450 1964.0
    0.000495 1714.33179 1903.20129 2020.0
    0.000502 1714.13623 1882.85461 1994.0
    0.000532 1713.94055 1863.39392 1878.0
    0.000534 1713.74524 1845.05725 1873.0
    0.000527 1713.54993 1828.32397 1898.0
    0.000546 1713.35474 1813.71582 1833.0
    0.000568 1713.15967 1801.79041 1761.0
    0.000578 1712.96472 1792.27319 1730.0
    0.000567 1712.76990 1785.11169 1763.0
    0.000574 1712.57507 1780.55371 1742.0
    0.000579 1712.38049 1778.26147 1728.0
    0.000581 1712.18604 1778.05432 1721.0
    0.000556 1711.99170 1779.58997 1798.0
    0.000547 1711.79749 1782.42493 1827.0
    0.000557 1711.60339 1785.57532 1796.0
    0.000572 1711.40930 1788.16724 1747.0
    0.000546 1711.21545 1789.56982 1833.0
    0.000536 1711.02173 1789.20679 1864.0
    0.000542 1710.82813 1787.54333 1844.0
    0.000531 1710.63452 1784.42175 1882.0
    0.000562 1710.44116 1780.05200 1779.0
    0.000574 1710.24780 1775.05139 1743.0
    0.000578 1710.05469 1769.56848 1729.0
    0.000570 1709.86169 1763.66809 1754.0
    0.000562 1709.66870 1757.45276 1780.0
    0.000566 1709.47595 1751.37451 1767.0
    0.000620 1709.28320 1745.60583 1614.0
    0.000578 1709.09070 1739.99207 1730.0
    0.000608 1708.89819 1735.02942 1646.0
    0.000579 1708.70593 1730.82666 1726.0
    0.000628 1708.51367 1727.48193 1592.0
    0.000556 1708.32166 1724.85840 1797.0
    0.000592 1708.12964 1723.16016 1688.0
    0.000586 1707.93774 1721.88391 1706.0
    0.000587 1707.74597 1721.21692 1705.0
    0.000612 1707.55444 1720.88867 1635.0
    0.000590 1707.36304 1721.01465 1696.0
    0.000618 1707.17163 1721.38855 1618.0
    0.000587 1706.98035 1722.25879 1705.0
    0.000564 1706.78918 1723.43494 1772.0
    0.000589 1706.59814 1725.03503 1699.0
    0.000589 1706.40735 1727.40405 1698.0
    0.000633 1706.21655 1730.71143 1581.0
    0.000585 1706.02600 1735.32263 1710.0
    0.000608 1705.83545 1741.35852 1646.0
    0.000614 1705.64502 1749.04736 1629.0
    0.000580 1705.45471 1758.05457 1723.0
    0.000572 1705.26465 1767.23145 1749.0
    0.000558 1705.07458 1777.58960 1793.0
    0.000569 1704.88464 1787.55432 1756.0
    0.000556 1704.69482 1796.70203 1797.0
    0.000551 1704.50513 1804.28845 1816.0
    0.000536 1704.31567 1810.71484 1866.0
    0.000535 1704.12622 1817.17664 1868.0
    0.000581 1703.93689 1824.02271 1720.0
    0.000546 1703.74768 1835.53906 1832.0
    0.000558 1703.55859 1852.22900 1792.0
    0.000560 1703.36963 1875.31104 1787.0
    0.000545 1703.18091 1904.86621 1834.0
    0.000526 1702.99219 1940.37048 1902.0
    0.000525 1702.80359 1980.16223 1906.0
    0.000493 1702.61511 2021.10339 2027.0
    0.000510 1702.42688 2058.87671 1959.0
    0.000496 1702.23865 2088.56885 2016.0
    0.000488 1702.05054 2106.50952 2051.0
    0.000484 1701.86255 2112.24268 2068.0
    0.000440 1701.67480 2107.76514 2274.0
    0.000486 1701.48694 2095.76563 2058.0
    0.000478 1701.29944 2078.18359 2094.0
    0.000489 1701.11194 2056.48853 2044.0
    0.000489 1700.92456 2031.67920 2045.0
    0.000513 1700.73730 2004.15674 1951.0
    0.000486 1700.55029 1975.51538 2058.0
    0.000513 1700.36328 1947.32800 1948.0
    0.000538 1700.17639 1920.85889 1860.0
    0.000530 1699.98962 1896.87891 1887.0
    0.000546 1699.80310 1876.23218 1833.0
    0.000557 1699.61658 1859.65942 1796.0
    0.000551 1699.43018 1847.83276 1815.0
    0.000558 1699.24390 1841.64587 1791.0
    0.000558 1699.05774 1840.33679 1791.0
    0.000571 1698.87183 1843.59302 1752.0
    0.000559 1698.68591 1850.08179 1790.0
    0.000566 1698.50012 1857.91223 1767.0
    0.000572 1698.31458 1864.48022 1748.0
    0.000531 1698.12903 1867.09338 1882.0
    0.000556 1697.94360 1864.15369 1800.0
    0.000579 1697.75842 1856.10498 1727.0
    0.000545 1697.57324 1845.90649 1834.0
    0.000574 1697.38818 1836.13696 1742.0
    0.000568 1697.20325 1828.31848 1762.0
    0.000574 1697.01855 1822.09387 1741.0
    0.000584 1696.83386 1816.63062 1712.0
    0.000588 1696.64941 1810.84045 1700.0
    0.000574 1696.46497 1804.63501 1742.0
    0.000600 1696.28064 1799.26416 1666.0
    0.000566 1696.09656 1794.93079 1768.0
    0.000556 1695.91248 1792.45166 1800.0
    0.000575 1695.72864 1792.29688 1738.0
    0.000561 1695.54480 1794.38965 1781.0
    0.000572 1695.36121 1799.65259 1749.0
    0.000558 1695.17761 1805.56079 1792.0
    0.000561 1694.99426 1813.07971 1781.0
    0.000584 1694.81091 1820.59045 1713.0
    0.000560 1694.62781 1825.88440 1785.0
    0.000542 1694.44470 1825.76538 1844.0
    0.000566 1694.26184 1819.87000 1766.0
    0.000541 1694.07898 1811.39380 1850.0
    0.000542 1693.89636 1802.17139 1846.0
    0.000551 1693.71387 1794.93555 1816.0
    0.000553 1693.53137 1791.01624 1807.0
    0.000575 1693.34912 1788.79187 1739.0
    0.000549 1693.16699 1786.79236 1820.0
    0.000560 1692.98486 1784.20532 1785.0
    0.000547 1692.80298 1782.27942 1829.0
    0.000543 1692.62109 1782.37122 1842.0
    0.000558 1692.43958 1785.47961 1793.0
    0.000561 1692.25793 1792.29712 1781.0
    0.000543 1692.07654 1802.32373 1841.0
    0.000555 1691.89526 1814.71729 1802.0
    0.000570 1691.71411 1828.51685 1754.0
    0.000552 1691.53296 1842.85986 1812.0
    0.000550 1691.35205 1856.45740 1819.0
    0.000548 1691.17126 1868.23230 1825.0
    0.000545 1690.99060 1877.50171 1836.0
    0.000547 1690.81006 1884.49561 1827.0
    0.000539 1690.62964 1890.40515 1856.0
    0.000530 1690.44934 1898.10535 1888.0
    0.000533 1690.26917 1911.38330 1875.0
    0.000540 1690.08911 1934.65784 1852.0
    0.000509 1689.90918 1972.95593 1964.0
    0.000521 1689.72937 2028.12341 1920.0
    0.000492 1689.54968 2097.02490 2032.0
    0.000497 1689.37024 2168.27100 2013.0
    0.000473 1689.19067 2220.87549 2114.0
    0.000460 1689.01147 2232.34351 2174.0
    0.000467 1688.83228 2202.04932 2143.0
    0.000472 1688.65320 2154.37598 2118.0
    0.000473 1688.47424 2113.08350 2112.0
    0.000465 1688.29553 2089.55786 2149.0
    0.000481 1688.11682 2082.25000 2081.0
    0.000496 1687.93823 2079.13062 2017.0
    0.000484 1687.75977 2064.14404 2068.0
    0.000497 1687.58154 2030.61084 2014.0
    0.000502 1687.40332 1986.86450 1991.0
    0.000534 1687.22534 1942.72424 1872.0
    0.000510 1687.04736 1905.07983 1962.0
    0.000512 1686.86951 1876.25122 1954.0
    0.000519 1686.69189 1855.62903 1927.0
    0.000523 1686.51428 1841.22266 1913.0
    0.000547 1686.33679 1830.85828 1829.0
    0.000554 1686.15967 1823.38440 1806.0
    0.000564 1685.98242 1817.14795 1772.0
    0.000544 1685.80530 1811.94409 1839.0
    0.000540 1685.62842 1807.42981 1852.0
    0.000556 1685.45166 1803.56726 1799.0
    0.000522 1685.27490 1800.37695 1915.0
    0.000531 1685.09839 1797.64648 1882.0
    0.000553 1684.92200 1795.30908 1808.0
    0.000547 1684.74573 1792.94336 1829.0
    0.000513 1684.56946 1790.43555 1949.0
    0.000543 1684.39343 1787.37268 1842.0
    0.000569 1684.21753 1783.68945 1757.0
    0.000551 1684.04175 1779.36279 1816.0
    0.000551 1683.86609 1774.40259 1814.0
    0.000563 1683.69055 1768.99048 1776.0
    0.000571 1683.51514 1763.63574 1751.0
    0.000542 1683.33984 1758.10083 1844.0
    0.000576 1683.16467 1752.93665 1737.0
    0.000545 1682.98962 1749.12146 1836.0
    0.000564 1682.81470 1745.85229 1774.0
    0.000582 1682.63989 1744.12170 1717.0
    0.000562 1682.46521 1744.31030 1780.0
    0.000583 1682.29065 1747.03149 1716.0
    0.000569 1682.11633 1751.64514 1759.0
    0.000560 1681.94202 1758.19653 1787.0
    0.000558 1681.76782 1766.30530 1793.0
    0.000543 1681.59375 1774.07251 1843.0
    0.000515 1681.41992 1780.19507 1940.0
    0.000540 1681.24609 1783.30627 1852.0
    0.000537 1681.07239 1782.79578 1863.0
    0.000506 1680.89893 1779.11267 1975.0
    0.000544 1680.72546 1773.82288 1839.0
    0.000559 1680.55225 1768.37024 1788.0
    0.000570 1680.37903 1763.55981 1754.0
    0.000555 1680.20605 1759.26709 1803.0
    0.000554 1680.03308 1755.60974 1805.0
    0.000586 1679.86035 1751.93701 1706.0
    0.000556 1679.68762 1749.29431 1798.0
    0.000552 1679.51514 1747.51160 1812.0
    0.000571 1679.34277 1747.23328 1751.0
    0.000562 1679.17053 1749.01489 1778.0
    0.000565 1678.99829 1753.36206 1770.0
    0.000555 1678.82629 1760.09094 1803.0
    0.000534 1678.65442 1769.72473 1871.0
    0.000549 1678.48254 1781.98975 1822.0
    0.000533 1678.31091 1796.34277 1876.0
    0.000539 1678.13940 1813.26294 1855.0
    0.000525 1677.96802 1832.07825 1903.0
    0.000517 1677.79675 1852.35498 1935.0
    0.000510 1677.62561 1873.54834 1959.0
    0.000516 1677.45459 1894.65649 1937.0
    0.000518 1677.28369 1914.24097 1930.0
    0.000509 1677.11292 1930.28943 1963.0
    0.000511 1676.94226 1941.61731 1957.0
    0.000489 1676.77185 1947.31226 2046.0
    0.000492 1676.60132 1948.14001 2032.0
    0.000507 1676.43115 1945.85376 1972.0
    0.000500 1676.26099 1942.23401 2000.0
    0.000510 1676.09094 1937.88245 1961.0
    0.000518 1675.92114 1932.82483 1931.0
    0.000517 1675.75134 1926.67249 1934.0
    0.000513 1675.58167 1919.08728 1951.0
    0.000512 1675.41211 1910.69507 1953.0
    0.000524 1675.24280 1902.55115 1908.0
    0.000541 1675.07361 1895.27881 1847.0
    0.000531 1674.90442 1888.88599 1885.0
    0.000522 1674.73535 1881.92676 1917.0
    0.000530 1674.56653 1872.99695 1888.0
    0.000537 1674.39771 1861.48706 1862.0
    0.000532 1674.22913 1848.40405 1879.0
    0.000549 1674.06067 1835.52698 1821.0
    0.000555 1673.89221 1824.96521 1802.0
    0.000547 1673.72400 1815.88586 1827.0
    0.000537 1673.55591 1808.62708 1863.0
    0.000554 1673.38782 1802.16895 1805.0
    0.000539 1673.22009 1795.94568 1854.0
    0.000566 1673.05225 1789.15613 1767.0
    0.000580 1672.88464 1782.15027 1724.0
    0.000575 1672.71716 1775.27002 1739.0
    0.000551 1672.54980 1769.11206 1815.0
    0.000549 1672.38245 1763.09375 1820.0
    0.000584 1672.21545 1757.61743 1712.0
    0.000581 1672.04846 1752.58203 1720.0
    0.000586 1671.88159 1747.77344 1707.0
    0.000575 1671.71484 1743.15063 1738.0
    0.000595 1671.54822 1739.03967 1681.0
    0.000583 1671.38171 1734.62305 1716.0
    0.000598 1671.21533 1730.42883 1672.0
    0.000597 1671.04907 1726.40100 1675.0
    0.000606 1670.88293 1722.92456 1649.0
    0.000611 1670.71704 1719.71521 1637.0
    0.000606 1670.55115 1717.53516 1650.0
    0.000611 1670.38538 1716.47266 1637.0
    0.000585 1670.21985 1716.52026 1710.0
    0.000605 1670.05432 1717.86218 1652.0
    0.000622 1669.88892 1720.52112 1607.0
    0.000592 1669.72375 1724.64844 1690.0
    0.000615 1669.55859 1729.68494 1627.0
    0.000595 1669.39368 1735.58301 1680.0
    0.000578 1669.22876 1741.93506 1731.0
    0.000569 1669.06409 1748.60205 1756.0
    0.000560 1668.89941 1755.22986 1785.0
    0.000541 1668.73499 1761.76782 1850.0
    0.000552 1668.57056 1768.56494 1811.0
    0.000564 1668.40637 1776.26611 1774.0
    0.000580 1668.24231 1785.73645 1725.0
    0.000564 1668.07837 1796.41736 1773.0
    0.000560 1667.91443 1809.07031 1787.0
    0.000562 1667.75073 1822.96716 1780.0
    0.000543 1667.58716 1836.16797 1841.0
    0.000558 1667.42371 1848.85510 1793.0
    0.000549 1667.26038 1862.36060 1820.0
    0.000563 1667.09717 1878.59460 1776.0
    0.000543 1666.93396 1898.10010 1841.0
    0.000493 1666.77100 1921.25818 2030.0
    0.000538 1666.60815 1946.41760 1858.0
    0.000508 1666.44543 1970.01331 1967.0
    0.000515 1666.28284 1989.27661 1943.0
    0.000500 1666.12036 2001.72180 1999.0
    0.000498 1665.95813 2005.84216 2009.0
    0.000514 1665.79578 2000.98596 1946.0
    0.000511 1665.63379 1988.64941 1956.0
    0.000531 1665.47180 1971.61511 1882.0
    0.000523 1665.30994 1953.91321 1913.0
    0.000532 1665.14819 1936.19568 1881.0
    0.000532 1664.98669 1919.98804 1881.0
    0.000532 1664.82507 1905.55603 1879.0
    0.000543 1664.66382 1892.24951 1841.0
    0.000542 1664.50269 1879.41516 1845.0
    0.000548 1664.34155 1866.87939 1826.0
    0.000547 1664.18054 1854.99231 1829.0
    0.000568 1664.01978 1844.20544 1761.0
    0.000564 1663.85901 1833.99292 1772.0
    0.000610 1663.69849 1824.12952 1639.0
    0.000574 1663.53796 1815.15002 1743.0
    0.000593 1663.37769 1807.86584 1687.0
    0.000560 1663.21741 1803.63611 1786.0
    0.000576 1663.05737 1803.73010 1737.0
    0.000552 1662.89734 1809.79956 1811.0
    0.000588 1662.73755 1822.85596 1700.0
    0.000552 1662.57788 1842.81421 1812.0
    0.000543 1662.41821 1867.84094 1841.0
    0.000528 1662.25879 1893.87708 1894.0
    0.000522 1662.09949 1915.70044 1914.0
    0.000519 1661.94031 1931.62671 1928.0
    0.000494 1661.78113 1947.09241 2024.0
    0.000500 1661.62219 1965.48633 2002.0
    0.000503 1661.46338 1989.98438 1989.0
    0.000502 1661.30469 2020.35107 1992.0
    0.000500 1661.14600 2053.24536 2002.0
    0.000474 1660.98767 2084.67358 2110.0
    0.000451 1660.82922 2110.39380 2218.0
    0.000452 1660.67102 2131.55786 2210.0
    0.000468 1660.51294 2151.19067 2139.0
    0.000466 1660.35498 2171.89355 2145.0
    0.000480 1660.19714 2194.41162 2082.0
    0.000454 1660.03943 2216.70117 2201.0
    0.000445 1659.88184 2234.70752 2247.0
    0.000425 1659.72437 2243.80029 2352.0
    0.000445 1659.56714 2239.21631 2247.0
    0.000442 1659.40979 2219.55298 2265.0
    0.000462 1659.25269 2187.23242 2163.0
    0.000468 1659.09583 2146.85425 2137.0
    0.000488 1658.93896 2104.95801 2050.0
    0.000514 1658.78223 2064.51855 1945.0
    0.000502 1658.62573 2026.87158 1991.0
    0.000502 1658.46924 1991.65698 1991.0
    0.000524 1658.31287 1957.39746 1907.0
    0.000503 1658.15662 1923.14014 1990.0
    0.000518 1658.00061 1888.97363 1932.0
    0.000533 1657.84460 1857.02917 1876.0
    0.000551 1657.68872 1828.42200 1814.0
    0.000552 1657.53296 1804.14526 1812.0
    0.000568 1657.37744 1785.05444 1760.0
    0.000571 1657.22205 1771.12964 1750.0
    0.000576 1657.06665 1762.20752 1737.0
    0.000580 1656.91138 1758.51709 1724.0
    0.000562 1656.75635 1759.47168 1778.0
    0.000550 1656.60132 1764.91382 1817.0
    0.000529 1656.44653 1774.48108 1890.0
    0.000552 1656.29187 1787.97449 1811.0
    0.000551 1656.13721 1805.32288 1815.0
    0.000530 1655.98279 1826.61450 1887.0
    0.000514 1655.82837 1851.97461 1947.0
    0.000536 1655.67407 1881.33215 1864.0
    0.000534 1655.52014 1914.87268 1873.0
    0.000506 1655.36609 1950.04834 1977.0
    0.000517 1655.21228 1985.80969 1936.0
    0.000505 1655.05847 2019.88989 1981.0
    0.000490 1654.90491 2049.86890 2041.0
    0.000489 1654.75146 2073.79785 2045.0
    0.000500 1654.59814 2090.74658 1999.0
    0.000489 1654.44482 2100.76221 2047.0
    0.000470 1654.29175 2104.60425 2127.0
    0.000499 1654.13879 2101.77319 2005.0
    0.000489 1653.98584 2092.69946 2046.0
    0.000486 1653.83313 2077.68115 2056.0
    0.000490 1653.68054 2057.53931 2041.0
    0.000499 1653.52808 2033.49182 2004.0
    0.000484 1653.37573 2007.01489 2067.0
    0.000518 1653.22351 1979.36084 1931.0
    0.000505 1653.07129 1952.18799 1982.0
    0.000519 1652.91943 1925.53345 1928.0
    0.000534 1652.76758 1900.01587 1874.0
    0.000528 1652.61572 1876.03320 1894.0
    0.000526 1652.46411 1854.03967 1900.0
    0.000538 1652.31262 1834.44629 1859.0
    0.000529 1652.16125 1817.33423 1891.0
    0.000569 1652.01001 1802.43005 1757.0
    0.000564 1651.85889 1790.05188 1773.0
    0.000564 1651.70789 1779.44568 1772.0
    0.000565 1651.55701 1770.54175 1769.0
    0.000613 1651.40625 1763.38867 1632.0
    0.000578 1651.25562 1758.30188 1730.0
    0.000574 1651.10510 1755.23425 1742.0
    0.000594 1650.95471 1754.53137 1683.0
    0.000573 1650.80444 1754.67407 1745.0
    0.000559 1650.65430 1758.36890 1790.0
    0.000575 1650.50439 1763.06482 1740.0
    0.000598 1650.35437 1768.16870 1672.0
    0.000555 1650.20471 1772.49609 1803.0
    0.000561 1650.05505 1776.14478 1784.0
    0.000558 1649.90552 1780.04968 1793.0
    0.000571 1649.75610 1785.92444 1752.0
    0.000568 1649.60681 1794.58606 1761.0
    0.000587 1649.45776 1805.63843 1704.0
    0.000585 1649.30872 1818.18103 1710.0
    0.000561 1649.15979 1830.33484 1784.0
    0.000567 1649.01099 1840.04993 1764.0
    0.000551 1648.86230 1845.77649 1816.0
    0.000573 1648.71375 1847.12915 1744.0
    0.000559 1648.56543 1844.17542 1790.0
    0.000569 1648.41711 1838.07520 1757.0
    0.000566 1648.26892 1829.87317 1768.0
    0.000577 1648.12085 1820.71252 1732.0
    0.000577 1647.97290 1810.75281 1734.0
    0.000580 1647.82520 1801.16968 1725.0
    0.000570 1647.67749 1792.41650 1753.0
    0.000573 1647.52991 1784.26599 1745.0
    0.000581 1647.38257 1777.08411 1721.0
    0.000539 1647.23523 1771.09021 1857.0
    0.000561 1647.08801 1766.70105 1783.0
    0.000579 1646.94092 1764.06384 1726.0
    0.000583 1646.79407 1763.07556 1714.0
    0.000554 1646.64722 1763.17371 1804.0
    0.000561 1646.50049 1763.64978 1782.0
    0.000564 1646.35388 1763.66321 1772.0
    0.000544 1646.20740 1762.61206 1838.0
    0.000534 1646.06116 1760.45276 1873.0
    0.000549 1645.91492 1757.74524 1820.0
    0.000583 1645.76892 1755.32373 1714.0
    0.000568 1645.62292 1753.87366 1762.0
    0.000562 1645.47705 1753.66821 1778.0
    0.000585 1645.33130 1754.71191 1708.0
    0.000563 1645.18579 1756.83899 1775.0
    0.000553 1645.04028 1759.83435 1809.0
    0.000563 1644.89490 1763.89380 1776.0
    0.000560 1644.74976 1767.49951 1787.0
    0.000564 1644.60461 1769.78931 1773.0
    0.000557 1644.45959 1768.57178 1795.0
    0.000574 1644.31482 1762.59692 1743.0
    0.000556 1644.17004 1753.94958 1800.0
    0.000560 1644.02539 1746.07898 1786.0
    0.000558 1643.88098 1741.39563 1792.0
    0.000586 1643.73657 1740.95264 1706.0
    0.000570 1643.59229 1744.89001 1753.0
    0.000566 1643.44824 1750.65442 1768.0
    0.000572 1643.30420 1756.37781 1748.0
    0.000552 1643.16028 1760.76025 1813.0
    0.000559 1643.01648 1763.36682 1788.0
    0.000555 1642.87292 1764.00195 1802.0
    0.000537 1642.72937 1763.03381 1861.0
    0.000541 1642.58594 1760.72473 1847.0
    0.000546 1642.44263 1757.64795 1833.0
    0.000561 1642.29956 1754.03247 1783.0
    0.000573 1642.15649 1750.44006 1745.0
    0.000537 1642.01355 1747.16382 1863.0
    0.000549 1641.87073 1743.73523 1821.0
    0.000539 1641.72815 1740.27454 1854.0
    0.000569 1641.58557 1736.32056 1757.0
    0.000559 1641.44312 1732.42163 1789.0
    0.000556 1641.30090 1728.49512 1799.0
    0.000579 1641.15869 1726.14648 1728.0
    0.000559 1641.01660 1725.28455 1789.0
    0.000561 1640.87463 1727.14929 1782.0
    0.000549 1640.73291 1732.06104 1821.0
    0.000543 1640.59119 1740.29541 1842.0
    0.000546 1640.44958 1751.30676 1831.0
    0.000550 1640.30811 1764.28882 1818.0
    0.000546 1640.16675 1776.99841 1832.0
    0.000532 1640.02563 1788.57007 1880.0
    0.000531 1639.88452 1796.24304 1882.0
    0.000556 1639.74353 1799.20398 1800.0
    0.000545 1639.60266 1798.16406 1834.0
    0.000532 1639.46191 1795.25745 1880.0
    0.000530 1639.32129 1792.96606 1886.0
    0.000552 1639.18079 1793.24329 1812.0
    0.000567 1639.04053 1797.13354 1763.0
    0.000544 1638.90027 1804.74854 1838.0
    0.000533 1638.76013 1815.28394 1875.0
    0.000555 1638.62000 1827.79626 1801.0
    0.000526 1638.48022 1841.56213 1902.0
    0.000530 1638.34045 1856.18970 1887.0
    0.000548 1638.20081 1871.31445 1824.0
    0.000520 1638.06128 1886.13184 1924.0
    0.000514 1637.92188 1900.07458 1947.0
    0.000530 1637.78259 1912.17883 1887.0
    0.000524 1637.64343 1921.80029 1908.0
    0.000517 1637.50439 1928.61060 1935.0
    0.000528 1637.36548 1932.40186 1895.0
    0.000497 1637.22668 1933.12207 2013.0
    0.000525 1637.08789 1931.08447 1903.0
    0.000523 1636.94946 1926.76270 1913.0
    0.000517 1636.81104 1921.47864 1936.0
    0.000517 1636.67261 1915.97388 1933.0
    0.000532 1636.53442 1911.10986 1879.0
    0.000527 1636.39636 1907.54285 1898.0
    0.000515 1636.25842 1905.61060 1943.0
    0.000531 1636.12061 1905.31958 1884.0
    0.000544 1635.98291 1906.43689 1839.0
    0.000535 1635.84521 1908.58765 1869.0
    0.000517 1635.70776 1911.26099 1935.0
    0.000540 1635.57043 1913.80176 1853.0
    0.000537 1635.43311 1915.47473 1862.0
    0.000516 1635.29614 1915.65247 1937.0
    0.000531 1635.15906 1913.81616 1882.0
    0.000516 1635.02222 1909.72705 1938.0
    0.000519 1634.88538 1903.27710 1928.0
    0.000525 1634.74878 1894.50378 1904.0
    0.000522 1634.61230 1883.59338 1917.0
    0.000543 1634.47583 1870.83704 1843.0
    0.000540 1634.33960 1856.54858 1852.0
    0.000558 1634.20337 1840.69800 1792.0
    0.000555 1634.06738 1824.32800 1801.0
    0.000547 1633.93140 1807.50598 1829.0
    0.000570 1633.79565 1790.57593 1754.0
    0.000588 1633.66003 1773.88391 1701.0
    0.000601 1633.52441 1757.81018 1665.0
    0.000577 1633.38892 1742.71484 1733.0
    0.000580 1633.25366 1728.89673 1723.0
    0.000591 1633.11841 1716.69714 1693.0
    0.000595 1632.98328 1706.00098 1682.0
    0.000610 1632.84839 1696.78455 1640.0
    0.000615 1632.71350 1689.03809 1626.0
    0.000599 1632.57874 1682.63953 1669.0
    0.000586 1632.44409 1677.44836 1706.0
    0.000613 1632.30957 1673.33008 1630.0
    0.000608 1632.17529 1670.16968 1646.0
    0.000614 1632.04102 1667.94348 1628.0
    0.000578 1631.90686 1666.46082 1731.0
    0.000625 1631.77283 1665.78992 1601.0
    0.000595 1631.63892 1665.84033 1682.0
    0.000609 1631.50513 1666.61621 1643.0
    0.000611 1631.37158 1668.16187 1638.0
    0.000584 1631.23804 1670.13379 1711.0
    0.000588 1631.10461 1672.50769 1701.0
    0.000589 1630.97119 1674.81409 1697.0
    0.000577 1630.83801 1676.74329 1733.0
    0.000587 1630.70496 1677.86816 1703.0
    0.000593 1630.57202 1677.84314 1685.0
    0.000604 1630.43921 1676.56445 1655.0
    0.000612 1630.30652 1674.33252 1633.0
    0.000619 1630.17395 1671.49536 1616.0
    0.000604 1630.04138 1668.52258 1657.0
    0.000578 1629.90906 1665.63330 1730.0
    0.000602 1629.77686 1663.00244 1662.0
    0.000637 1629.64465 1660.82104 1569.0
    0.000615 1629.51270 1658.49756 1627.0
    0.000620 1629.38074 1656.03662 1613.0
    0.000605 1629.24902 1653.64966 1653.0
    0.000601 1629.11743 1651.35754 1663.0
    0.000615 1628.98584 1649.34119 1627.0
    0.000607 1628.85437 1645.91882 1648.0
    0.000620 1628.72314 1645.04285 1614.0
    0.000620 1628.59192 1644.90906 1614.0
    0.000602 1628.46082 1645.53125 1661.0
    0.000623 1628.32996 1646.92273 1605.0
    0.000613 1628.19910 1648.96191 1632.0
    0.000596 1628.06836 1651.55823 1679.0
    0.000594 1627.93774 1654.78564 1683.0
    0.000604 1627.80737 1658.37231 1656.0
    0.000615 1627.67688 1661.90283 1626.0
    0.000611 1627.54675 1665.64001 1638.0
    0.000622 1627.41663 1669.18774 1608.0
    0.000581 1627.28662 1672.39087 1720.0
    0.000610 1627.15674 1675.16614 1640.0
    0.000593 1627.02698 1677.52625 1686.0
    0.000613 1626.89734 1679.58215 1631.0
    0.000609 1626.76782 1681.50586 1643.0
    0.000581 1626.63831 1683.48669 1722.0
    0.000562 1626.50903 1685.85950 1778.0
    0.000590 1626.37988 1688.29346 1694.0
    0.000583 1626.25073 1690.98962 1715.0
    0.000626 1626.12183 1693.95386 1597.0
    0.000578 1625.99304 1696.92542 1730.0
    0.000615 1625.86426 1699.82837 1625.0
    0.000577 1625.73572 1702.49756 1733.0
    0.000588 1625.60718 1704.77905 1702.0
    0.000595 1625.47888 1706.73560 1681.0
    0.000583 1625.35059 1708.14941 1715.0
    0.000572 1625.22241 1709.37451 1749.0
    0.000588 1625.09448 1710.70020 1702.0
    0.000571 1624.96655 1712.41687 1750.0
    0.000569 1624.83875 1714.59167 1757.0
    0.000563 1624.71106 1717.25281 1775.0
    0.000590 1624.58350 1720.26208 1696.0
    0.000575 1624.45605 1723.35547 1738.0
    0.000569 1624.32886 1726.23877 1756.0
    0.000567 1624.20154 1728.55322 1763.0
    0.000561 1624.07446 1730.26636 1783.0
    0.000573 1623.94751 1730.93945 1746.0
    0.000577 1623.82068 1730.19849 1733.0
    0.000581 1623.69397 1728.30225 1720.0
    0.000551 1623.56738 1725.50171 1815.0
    0.000638 1623.44080 1722.13928 1567.0
    0.000576 1623.31445 1718.64026 1735.0
    0.000583 1623.18811 1715.44434 1716.0
    0.000598 1623.06201 1712.97913 1672.0
    0.000584 1622.93604 1711.94067 1713.0
    0.000585 1622.81006 1711.79883 1708.0
    0.000619 1622.68420 1712.86560 1615.0
    0.000578 1622.55859 1714.82935 1731.0
    0.000580 1622.43298 1717.06433 1724.0
    0.000589 1622.30750 1718.57996 1698.0
    0.000576 1622.18225 1718.19299 1737.0
    0.000609 1622.05701 1715.02710 1641.0
    0.000589 1621.93188 1709.35291 1699.0
    0.000616 1621.80676 1702.08704 1623.0
    0.000575 1621.68201 1694.95532 1738.0
    0.000632 1621.55725 1689.21216 1582.0
    0.000592 1621.43262 1685.44214 1689.0
    0.000592 1621.30798 1684.00159 1689.0
    0.000621 1621.18359 1684.25684 1611.0
    0.000623 1621.05933 1685.39746 1604.0
    0.000618 1620.93506 1686.76318 1617.0
    0.000617 1620.81104 1688.09412 1622.0
    0.000610 1620.68713 1689.68323 1640.0
    0.000587 1620.56323 1691.79089 1705.0
    0.000606 1620.43945 1694.75574 1649.0
    0.000620 1620.31580 1698.83350 1613.0
    0.000590 1620.19238 1704.19580 1694.0
    0.000587 1620.06897 1710.83264 1703.0
    0.000581 1619.94568 1718.47314 1720.0
    0.000590 1619.82263 1726.57495 1696.0
    0.000586 1619.69946 1734.70264 1707.0
    0.000556 1619.57666 1742.51147 1799.0
    0.000556 1619.45386 1749.67334 1797.0
    0.000574 1619.33105 1757.10217 1742.0
    0.000580 1619.20850 1765.48474 1723.0
    0.000579 1619.08606 1775.19409 1728.0
    0.000577 1618.96362 1785.09644 1734.0
    0.000587 1618.84155 1793.57129 1705.0
    0.000559 1618.71936 1798.14575 1789.0
    0.000576 1618.59729 1796.96472 1737.0
    0.000556 1618.47546 1790.15002 1797.0
    0.000591 1618.35364 1779.33386 1691.0
    0.000592 1618.23206 1767.17651 1689.0
    0.000602 1618.11047 1755.54968 1661.0
    0.000592 1617.98901 1745.68286 1690.0
    0.000607 1617.86768 1737.46045 1647.0
    0.000623 1617.74646 1730.14014 1606.0
    0.000580 1617.62537 1722.45313 1723.0
    0.000593 1617.50439 1713.42224 1685.0
    0.000594 1617.38354 1703.37854 1683.0
    0.000599 1617.26282 1692.78650 1669.0
    0.000610 1617.14209 1682.45679 1640.0
    0.000594 1617.02161 1673.03687 1684.0
    0.000602 1616.90125 1664.80652 1661.0
    0.000606 1616.78088 1658.32581 1651.0
    0.000624 1616.66077 1653.14001 1603.0
    0.000621 1616.54065 1649.27966 1611.0
    0.000617 1616.42065 1646.88428 1622.0
    0.000622 1616.30090 1645.21753 1609.0
    0.000610 1616.18103 1644.45032 1640.0
    0.000597 1616.06152 1644.65271 1675.0
    0.000641 1615.94202 1645.50562 1561.0
    0.000594 1615.82263 1646.89648 1684.0
    0.000621 1615.70337 1649.43677 1610.0
    0.000588 1615.58411 1652.77820 1702.0
    0.000592 1615.46509 1657.03088 1690.0
    0.000620 1615.34619 1662.71802 1614.0
    0.000621 1615.22742 1669.68384 1610.0
    0.000585 1615.10864 1678.33801 1710.0
    0.000595 1614.99011 1688.93591 1682.0
    0.000566 1614.87158 1701.76208 1766.0
    0.000574 1614.75317 1716.45398 1742.0
    0.000577 1614.63489 1732.67969 1733.0
    0.000541 1614.51685 1749.56030 1849.0
    0.000549 1614.39880 1765.68018 1822.0
    0.000532 1614.28088 1779.67395 1881.0
    0.000540 1614.16296 1790.21448 1851.0
    0.000533 1614.04529 1796.96594 1875.0
    0.000535 1613.92773 1800.62878 1868.0
    0.000514 1613.81030 1802.62866 1944.0
    0.000512 1613.69287 1804.02014 1953.0
    0.000517 1613.57568 1805.56372 1933.0
    0.000494 1613.45850 1807.18860 2025.0
    0.000503 1613.34143 1808.56238 1987.0
    0.000513 1613.22461 1808.81470 1950.0
    0.000531 1613.10779 1806.89917 1885.0
    0.000528 1612.99109 1801.89697 1894.0
    0.000539 1612.87451 1794.74902 1854.0
    0.000522 1612.75806 1785.31238 1916.0
    0.000549 1612.64172 1774.16687 1822.0
    0.000543 1612.52551 1761.90564 1843.0
    0.000570 1612.40942 1749.74561 1754.0
    0.000555 1612.29333 1738.96619 1802.0
    0.000568 1612.17749 1730.41089 1761.0
    0.000564 1612.06165 1724.35278 1774.0
    0.000571 1611.94604 1721.05859 1750.0
    0.000577 1611.83044 1720.19641 1732.0
    0.000581 1611.71497 1721.35010 1721.0
    0.000559 1611.59961 1724.12109 1790.0
    0.000604 1611.48438 1728.33191 1655.0
    0.000576 1611.36926 1733.48242 1737.0
    0.000581 1611.25427 1739.58691 1721.0
    0.000585 1611.13940 1746.25610 1710.0
    0.000573 1611.02466 1752.86145 1744.0
    0.000541 1610.90991 1758.59485 1847.0
    0.000566 1610.79541 1762.78845 1766.0
    0.000551 1610.68091 1764.85156 1814.0
    0.000561 1610.56653 1765.16272 1781.0
    0.000571 1610.45239 1764.56348 1750.0
    0.000568 1610.33826 1763.66296 1760.0
    0.000558 1610.22424 1762.85791 1793.0
    0.000573 1610.11035 1762.30359 1745.0
    0.000566 1609.99646 1761.84692 1768.0
    0.000559 1609.88281 1760.89307 1788.0
    0.000611 1609.76929 1759.05957 1637.0
    0.000563 1609.65588 1756.21863 1776.0
    0.000564 1609.54248 1752.27942 1772.0
    0.000577 1609.42920 1748.07288 1734.0
    0.000600 1609.31616 1744.65051 1668.0
    0.000585 1609.20313 1742.54321 1710.0
    0.000572 1609.09021 1742.09436 1748.0
    0.000573 1608.97742 1743.16260 1746.0
    0.000578 1608.86475 1744.95813 1729.0
    0.000601 1608.75220 1746.30872 1663.0
    0.000591 1608.63977 1746.05615 1693.0
    0.000588 1608.52747 1742.89160 1701.0
    0.000571 1608.41516 1736.74768 1750.0
    0.000569 1608.30298 1729.97437 1757.0
    0.000595 1608.19104 1723.20471 1681.0
    0.000591 1608.07910 1717.29614 1693.0
    0.000595 1607.96729 1712.54761 1681.0
    0.000575 1607.85571 1709.46753 1739.0
    0.000589 1607.74402 1707.31140 1698.0
    0.000559 1607.63257 1705.53699 1790.0
    0.000548 1607.52124 1703.52209 1824.0
    0.000567 1607.40991 1701.61865 1765.0
    0.000569 1607.29883 1700.11694 1757.0
    0.000561 1607.18787 1699.31653 1784.0
    0.000546 1607.07690 1699.11951 1831.0
    0.000571 1606.96606 1698.76880 1750.0
    0.000570 1606.85535 1697.67590 1753.0
    0.000576 1606.74487 1695.20715 1736.0
    0.000596 1606.63428 1692.36096 1677.0
    0.000579 1606.52393 1690.29443 1728.0
    0.000594 1606.41370 1690.82581 1683.0
    0.000596 1606.30347 1694.49561 1678.0
    0.000569 1606.19348 1701.36609 1759.0
    0.000602 1606.08362 1710.56592 1662.0
    0.000584 1605.97375 1720.55737 1712.0
    0.000557 1605.86401 1728.90955 1795.0
    0.000564 1605.75439 1734.00464 1774.0
    0.000572 1605.64490 1735.90564 1749.0
    0.000580 1605.53540 1736.36499 1724.0
    0.000572 1605.42627 1736.84509 1749.0
    0.000610 1605.31702 1738.96069 1639.0
    0.000567 1605.20801 1743.24622 1763.0
    0.000581 1605.09900 1749.41003 1722.0
    0.000564 1604.99023 1756.27539 1774.0
    0.000566 1604.88147 1762.18176 1766.0
    0.000553 1604.77283 1765.65039 1809.0
    0.000511 1604.66431 1765.95337 1956.0
    0.000539 1604.55591 1763.49524 1856.0
    0.000543 1604.44751 1759.52295 1842.0
    0.000585 1604.33936 1754.77429 1710.0
    0.000564 1604.23120 1750.21204 1774.0
    0.000565 1604.12329 1746.20642 1769.0
    0.000571 1604.01538 1742.71179 1751.0
    0.000574 1603.90771 1739.43982 1743.0
    0.000549 1603.80005 1735.94690 1823.0
    0.000534 1603.69250 1731.52502 1873.0
    0.000560 1603.58508 1726.75696 1785.0
    0.000555 1603.47766 1721.42395 1802.0
    0.000599 1603.37048 1715.82275 1670.0
    0.000578 1603.26331 1710.38672 1731.0
    0.000574 1603.15637 1705.23389 1743.0
    0.000573 1603.04944 1700.75220 1746.0
    0.000605 1602.94263 1697.18127 1654.0
    0.000547 1602.83594 1694.70959 1828.0
    0.000580 1602.72937 1693.16394 1724.0
    0.000582 1602.62292 1693.40662 1717.0
    0.000575 1602.51648 1695.24243 1738.0
    0.000597 1602.41028 1698.81958 1674.0
    0.000590 1602.30420 1704.23987 1696.0
    0.000574 1602.19812 1711.57056 1742.0
    0.000572 1602.09216 1720.77551 1748.0
    0.000581 1601.98633 1731.21204 1722.0
    0.000561 1601.88062 1743.30469 1784.0
    0.000550 1601.77490 1754.89624 1818.0
    0.000578 1601.66943 1765.93250 1731.0
    0.000545 1601.56409 1775.79321 1834.0
    0.000558 1601.45874 1784.28235 1792.0
    0.000562 1601.35352 1791.78918 1780.0
    0.000530 1601.24841 1798.78528 1888.0
    0.000571 1601.14355 1805.70435 1752.0
    0.000567 1601.03870 1812.44788 1765.0
    0.000553 1600.93384 1818.48438 1807.0
    0.000545 1600.82922 1822.34937 1834.0
    0.000546 1600.72461 1822.55127 1832.0
    0.000587 1600.62024 1818.64502 1703.0
    0.000571 1600.51587 1810.56165 1751.0
    0.000573 1600.41162 1799.44995 1746.0
    0.000547 1600.30750 1786.77661 1829.0
    0.000551 1600.20349 1773.86499 1815.0
    0.000574 1600.09961 1761.60034 1741.0
    0.000546 1599.99573 1750.50122 1830.0
    0.000589 1599.89209 1740.42627 1698.0
    0.000560 1599.78845 1730.94080 1787.0
    0.000576 1599.68506 1721.68408 1736.0
    0.000578 1599.58167 1712.56702 1731.0
    0.000566 1599.47827 1703.93054 1767.0
    0.000567 1599.37512 1696.37708 1764.0
    0.000600 1599.27209 1690.35803 1668.0
    0.000577 1599.16919 1687.00085 1733.0
    0.000592 1599.06628 1686.53687 1690.0
    0.000588 1598.96350 1689.10986 1701.0
    0.000576 1598.86084 1694.40247 1737.0
    0.000585 1598.75830 1701.50195 1708.0
    0.000565 1598.65588 1709.01331 1769.0
    0.000585 1598.55359 1714.87195 1709.0
    0.000579 1598.45129 1717.90967 1726.0
    0.000561 1598.34924 1718.51709 1781.0
    0.000589 1598.24719 1718.94067 1697.0
    0.000568 1598.14526 1721.20532 1760.0
    0.000598 1598.04346 1727.05103 1671.0
    0.000580 1597.94177 1737.00781 1723.0
    0.000596 1597.84021 1750.63062 1677.0
    0.000569 1597.73865 1767.22876 1758.0
    0.000588 1597.63733 1784.28967 1702.0
    0.000586 1597.53601 1800.13562 1707.0
    0.000551 1597.43481 1813.22876 1815.0
    0.000587 1597.33374 1822.83081 1704.0
    0.000567 1597.23279 1829.05823 1764.0
    0.000571 1597.13196 1832.33228 1751.0
    0.000567 1597.03113 1833.38391 1763.0
    0.000564 1596.93054 1832.69104 1773.0
    0.000563 1596.82996 1831.20776 1776.0
    0.000557 1596.72949 1829.02112 1794.0
    0.000550 1596.62915 1826.46423 1819.0
    0.000545 1596.52893 1822.78967 1836.0
    0.000562 1596.42871 1817.67615 1778.0
    0.000551 1596.32874 1810.65906 1814.0
    0.000572 1596.22876 1801.66931 1747.0
    0.000562 1596.12891 1791.03540 1780.0
    0.000568 1596.02930 1779.05750 1762.0
    0.000566 1595.92957 1766.38611 1768.0
    0.000574 1595.83008 1753.56494 1742.0
    0.000578 1595.73071 1740.89917 1730.0
    0.000578 1595.63135 1728.78674 1729.0
    0.000601 1595.53210 1717.27002 1665.0
    0.000597 1595.43311 1706.44104 1676.0
    0.000574 1595.33411 1696.55566 1742.0
    0.000605 1595.23523 1687.50317 1652.0
    0.000581 1595.13635 1679.60608 1721.0
    0.000622 1595.03772 1672.96094 1609.0
    0.000598 1594.93909 1667.68384 1671.0
    0.000614 1594.84058 1663.80066 1629.0
    0.000619 1594.74219 1661.25500 1615.0
    0.000611 1594.64392 1659.97998 1636.0
    0.000591 1594.54578 1659.59900 1692.0
    0.000567 1594.44763 1659.71948 1765.0
    0.000583 1594.34973 1660.68738 1716.0
    0.000592 1594.25183 1662.08215 1689.0
    0.000602 1594.15405 1664.08081 1660.0
    0.000593 1594.05640 1667.44971 1686.0
    0.000591 1593.95886 1672.32849 1691.0
    0.000589 1593.86133 1679.25000 1699.0
    0.000574 1593.76392 1687.78857 1741.0
    0.000581 1593.66675 1696.04529 1720.0
    0.000595 1593.56946 1701.75598 1682.0
    0.000598 1593.47253 1704.66895 1671.0
    0.000575 1593.37561 1706.64465 1738.0
    0.000586 1593.27869 1710.11340 1706.0
    0.000591 1593.18188 1716.71228 1692.0
    0.000559 1593.08533 1726.98364 1790.0
    0.000586 1592.98877 1740.85522 1707.0
    0.000583 1592.89233 1757.60461 1714.0
    0.000575 1592.79602 1775.81165 1738.0
    0.000531 1592.69971 1793.60718 1883.0
    0.000562 1592.60352 1809.36536 1780.0
    0.000540 1592.50745 1822.84229 1852.0
    0.000525 1592.41162 1834.55042 1904.0
    0.000528 1592.31580 1844.82434 1894.0
    0.000524 1592.21997 1853.59680 1909.0
    0.000540 1592.12439 1860.67065 1852.0
    0.000529 1592.02881 1865.84167 1892.0
    0.000516 1591.93335 1868.29993 1937.0
    0.000522 1591.83801 1869.39233 1917.0
    0.000526 1591.74280 1868.52185 1900.0
    0.000540 1591.64771 1865.80054 1852.0
    0.000544 1591.55261 1861.37561 1838.0
    0.000523 1591.45764 1855.37415 1911.0
    0.000517 1591.36279 1847.95276 1934.0
    0.000507 1591.26819 1839.31848 1974.0
    0.000534 1591.17346 1829.73010 1872.0
    0.000526 1591.07898 1819.56287 1901.0
    0.000561 1590.98450 1809.24866 1782.0
    0.000546 1590.89026 1799.21362 1831.0
    0.000533 1590.79590 1789.78442 1875.0
    0.000551 1590.70178 1781.25940 1815.0
    0.000549 1590.60779 1773.60425 1822.0
    0.000547 1590.51379 1766.66211 1828.0
    0.000540 1590.42004 1760.18945 1853.0
    0.000544 1590.32629 1754.17456 1839.0
    0.000556 1590.23254 1748.39233 1797.0
    0.000555 1590.13916 1743.93262 1802.0
    0.000546 1590.04565 1740.30310 1831.0
    0.000547 1589.95227 1737.18494 1827.0
    0.000571 1589.85901 1734.12622 1752.0
    0.000564 1589.76599 1730.72864 1772.0
    0.000571 1589.67285 1726.48718 1751.0
    0.000577 1589.57996 1721.27783 1734.0
    0.000595 1589.48706 1715.16516 1680.0
    0.000602 1589.39429 1708.34485 1662.0
    0.000604 1589.30164 1701.53613 1657.0
    0.000585 1589.20911 1694.80090 1708.0
    0.000604 1589.11670 1688.45642 1657.0
    0.000610 1589.02429 1682.16602 1639.0
    0.000618 1588.93201 1675.92078 1618.0
    0.000601 1588.83997 1669.66101 1665.0
    0.000603 1588.74780 1663.32336 1658.0
    0.000596 1588.65588 1657.02380 1677.0
    0.000622 1588.56409 1650.88904 1609.0
    0.000625 1588.47229 1645.09290 1601.0
    0.000597 1588.38062 1639.67957 1676.0
    0.000598 1588.28906 1634.70776 1672.0
    0.000634 1588.19751 1630.42285 1577.0
    0.000608 1588.10620 1626.53638 1645.0
    0.000604 1588.01489 1623.25061 1655.0
    0.000591 1587.92371 1620.47412 1691.0
    0.000602 1587.83264 1618.37781 1661.0
    0.000615 1587.74170 1616.93225 1626.0
    0.000597 1587.65076 1616.14355 1676.0
    0.000610 1587.55994 1616.03491 1639.0
    0.000590 1587.46936 1616.53088 1696.0
    0.000604 1587.37866 1617.60120 1656.0
    0.000610 1587.28821 1619.19910 1640.0
    0.000604 1587.19775 1621.12891 1655.0
    0.000591 1587.10742 1623.17896 1691.0
    0.000624 1587.01733 1624.87695 1602.0
    0.000587 1586.92725 1626.46069 1704.0
    0.000588 1586.83716 1627.47217 1702.0
    0.000608 1586.74719 1627.70764 1646.0
    0.000601 1586.65747 1627.49341 1664.0
    0.000598 1586.56763 1627.21912 1672.0
    0.000598 1586.47803 1626.96509 1672.0
    0.000594 1586.38855 1627.04822 1683.0
    0.000620 1586.29907 1627.53625 1614.0
    0.000596 1586.20972 1628.52600 1679.0
    0.000624 1586.12048 1629.66455 1602.0
    0.000608 1586.03137 1631.33826 1646.0
    0.000627 1585.94226 1633.13269 1595.0
    0.000616 1585.85339 1634.85364 1624.0
    0.000607 1585.76440 1636.65393 1647.0
    0.000610 1585.67566 1638.38098 1640.0
    0.000633 1585.58704 1640.15430 1580.0
    0.000611 1585.49841 1641.97388 1636.0
    0.000612 1585.41003 1643.82910 1633.0
    0.000622 1585.32153 1645.72278 1609.0
    0.000629 1585.23328 1647.37451 1591.0
    0.000604 1585.14514 1648.73792 1655.0
    0.000620 1585.05701 1649.51807 1613.0
    0.000609 1584.96899 1649.57629 1641.0
    0.000622 1584.88110 1649.03772 1608.0
    0.000627 1584.79321 1648.17590 1594.0
    0.000605 1584.70544 1647.20959 1652.0
    0.000591 1584.61792 1646.41248 1692.0
    0.000628 1584.53027 1645.92407 1592.0
    0.000617 1584.44287 1645.85852 1620.0
    0.000613 1584.35559 1646.05334 1631.0
    0.000615 1584.26831 1646.23730 1627.0
    0.000592 1584.18115 1646.57397 1689.0
    0.000592 1584.09412 1646.95093 1690.0
    0.000604 1584.00708 1647.43372 1656.0
    0.000595 1583.92017 1648.00110 1682.0
    0.000578 1583.83350 1648.95337 1730.0
    0.000600 1583.74670 1650.17639 1667.0
    0.000592 1583.66016 1651.60522 1690.0
    0.000595 1583.57361 1653.15295 1681.0
    0.000597 1583.48718 1654.64075 1674.0
    0.000616 1583.40088 1655.72717 1624.0
    0.000581 1583.31470 1656.60913 1721.0
    0.000601 1583.22852 1656.96558 1663.0
    0.000604 1583.14246 1656.89514 1657.0
    0.000613 1583.05652 1656.33325 1632.0
    0.000634 1582.97070 1655.41760 1578.0
    0.000624 1582.88489 1654.41272 1602.0
    0.000611 1582.79932 1653.11584 1637.0
    0.000614 1582.71375 1651.72485 1629.0
    0.000623 1582.62817 1650.37122 1606.0
    0.000615 1582.54285 1649.00146 1627.0
    0.000617 1582.45752 1647.67053 1621.0
    0.000613 1582.37231 1646.30212 1632.0
    0.000624 1582.28723 1644.96411 1602.0
    0.000639 1582.20215 1643.64819 1565.0
    0.000610 1582.11719 1642.39124 1639.0
    0.000594 1582.03235 1641.34180 1683.0
    0.000602 1581.94763 1640.40088 1661.0
    0.000629 1581.86292 1639.55090 1590.0
    0.000629 1581.77844 1639.00122 1591.0
    0.000623 1581.69397 1638.49573 1604.0
    0.000602 1581.60962 1638.01392 1661.0
    0.000620 1581.52527 1637.29126 1612.0
    0.000638 1581.44104 1636.19434 1568.0
    0.000615 1581.35693 1634.77319 1626.0
    0.000635 1581.27295 1633.13293 1575.0
    0.000638 1581.18896 1631.56396 1568.0
    0.000609 1581.10522 1630.26501 1642.0
    0.000606 1581.02136 1629.40784 1649.0
    0.000621 1580.93774 1629.07385 1610.0
    0.000605 1580.85425 1629.22021 1653.0
    0.000604 1580.77075 1629.75085 1656.0
    0.000618 1580.68726 1630.62134 1618.0
    0.000596 1580.60400 1631.48352 1679.0
    0.000570 1580.52075 1632.39929 1753.0
    0.000594 1580.43774 1633.38220 1684.0
    0.000624 1580.35474 1634.55005 1603.0
    0.000576 1580.27173 1636.00146 1735.0
    0.000613 1580.18884 1637.85217 1631.0
    0.000592 1580.10608 1640.21887 1690.0
    0.000594 1580.02344 1643.16003 1683.0
    0.000609 1579.94092 1646.68225 1642.0
    0.000600 1579.85840 1650.78040 1666.0
    0.000578 1579.77600 1655.41870 1731.0
    0.000558 1579.69360 1660.47913 1792.0
    0.000561 1579.61145 1665.72705 1783.0
    0.000579 1579.52930 1671.01563 1726.0
    0.000592 1579.44727 1675.95093 1689.0
    0.000579 1579.36536 1680.58203 1727.0
    0.000609 1579.28345 1684.27734 1643.0
    0.000579 1579.20166 1686.73560 1727.0
    0.000599 1579.11987 1687.68347 1670.0
    0.000564 1579.03833 1686.94604 1773.0
    0.000595 1578.95679 1685.03027 1682.0
    0.000587 1578.87537 1681.87952 1704.0
    0.000606 1578.79407 1678.23364 1651.0
    0.000578 1578.71277 1674.38452 1729.0
    0.000590 1578.63159 1670.63367 1694.0
    0.000599 1578.55054 1667.10388 1669.0
    0.000602 1578.46960 1663.52844 1661.0
    0.000581 1578.38867 1659.88867 1720.0
    0.000600 1578.30786 1655.95129 1667.0
    0.000615 1578.22717 1651.75464 1626.0
    0.000611 1578.14648 1647.36279 1637.0
    0.000618 1578.06592 1643.04114 1619.0
    0.000604 1577.98547 1638.75098 1657.0
    0.000611 1577.90503 1634.70410 1637.0
    0.000618 1577.82471 1631.00476 1618.0
    0.000595 1577.74451 1627.56519 1681.0
    0.000623 1577.66443 1624.41833 1604.0
    0.000617 1577.58435 1621.63672 1622.0
    0.000600 1577.50439 1619.28503 1668.0
    0.000591 1577.42456 1617.58069 1692.0
    0.000614 1577.34473 1616.71985 1628.0
    0.000617 1577.26501 1616.85120 1621.0
    0.000600 1577.18555 1618.11182 1666.0
    0.000602 1577.10596 1620.59827 1661.0
    0.000623 1577.02649 1624.35986 1604.0
    0.000585 1576.94714 1629.43347 1709.0
    0.000597 1576.86792 1635.75171 1674.0
    0.000625 1576.78870 1643.39404 1601.0
    0.000582 1576.70959 1652.40417 1717.0
    0.000610 1576.63062 1662.91980 1640.0
    0.000585 1576.55164 1675.10413 1710.0
    0.000553 1576.47290 1688.85693 1809.0
    0.000578 1576.39404 1703.68347 1730.0
    0.000573 1576.31543 1718.37354 1745.0
    0.000549 1576.23682 1730.58081 1821.0
    0.000565 1576.15833 1736.87659 1771.0
    0.000552 1576.07996 1734.78601 1813.0
    0.000547 1576.00159 1725.86353 1827.0
    0.000573 1575.92334 1714.09644 1746.0
    0.000550 1575.84509 1703.11621 1817.0
    0.000556 1575.76709 1694.62427 1798.0
    0.000584 1575.68909 1689.35889 1712.0
    0.000593 1575.61121 1687.03821 1687.0
    0.000563 1575.53333 1686.64001 1775.0
    0.000591 1575.45557 1686.72229 1692.0
    0.000621 1575.37793 1685.18469 1610.0
    0.000584 1575.30029 1680.24109 1711.0
    0.000578 1575.22278 1672.00549 1730.0
    0.000617 1575.14539 1662.12537 1621.0
    0.000607 1575.06799 1652.34155 1648.0
    0.000650 1574.99072 1643.51025 1538.0
    0.000606 1574.91357 1636.03162 1651.0
    0.000633 1574.83655 1629.87842 1579.0
    0.000650 1574.75952 1624.84192 1538.0
    0.000612 1574.68262 1620.67615 1633.0
    0.000621 1574.60571 1617.21985 1611.0
    0.000640 1574.52893 1614.26892 1563.0
    0.000630 1574.45227 1611.75842 1588.0
    0.000641 1574.37573 1609.60095 1560.0
    0.000650 1574.29919 1607.71423 1538.0
    0.000651 1574.22278 1606.01135 1535.0
    0.000613 1574.14636 1604.41406 1632.0
    0.000619 1574.07007 1602.86584 1616.0
    0.000626 1573.99390 1601.36499 1597.0
    0.000637 1573.91785 1599.89966 1570.0
    0.000599 1573.84180 1598.49902 1670.0
    0.000631 1573.76575 1597.21680 1585.0
    0.000647 1573.68994 1596.01306 1546.0
    0.000630 1573.61414 1594.92859 1588.0
    0.000630 1573.53845 1593.90332 1587.0
    0.000635 1573.46277 1592.94336 1574.0
    0.000630 1573.38721 1592.05029 1587.0
    0.000640 1573.31177 1591.24963 1563.0
    0.000653 1573.23633 1590.54980 1532.0
    0.000636 1573.16101 1590.15015 1572.0
    0.000637 1573.08582 1590.05444 1569.0
    0.000656 1573.01062 1590.37231 1525.0
    0.000627 1572.93555 1591.08081 1594.0
    0.000634 1572.86060 1592.22766 1577.0
    0.000650 1572.78564 1593.65344 1538.0
    0.000625 1572.71082 1595.23840 1599.0
    0.000623 1572.63611 1596.79773 1606.0
    0.000639 1572.56140 1598.09412 1564.0
    0.000652 1572.48682 1598.68164 1533.0
    0.000643 1572.41223 1598.80957 1556.0
    0.000640 1572.33777 1598.23303 1563.0
    0.000638 1572.26343 1597.09338 1567.0
    0.000646 1572.18921 1595.69336 1548.0
    0.000644 1572.11499 1594.27710 1553.0
    0.000637 1572.04077 1593.05115 1570.0
    0.000625 1571.96680 1592.18860 1601.0
    0.000651 1571.89282 1591.58105 1536.0
    0.000647 1571.81885 1591.36597 1545.0
    0.000666 1571.74512 1591.36646 1502.0
    0.000642 1571.67126 1591.39893 1558.0
    0.000650 1571.59766 1591.32568 1538.0
    0.000633 1571.52405 1591.06873 1580.0
    0.000656 1571.45056 1590.64526 1524.0
    0.000640 1571.37708 1590.04028 1562.0
    0.000637 1571.30371 1589.38147 1570.0
    0.000656 1571.23047 1588.66650 1525.0
    0.000666 1571.15723 1587.91772 1502.0
    0.000672 1571.08398 1587.22510 1487.0
    0.000675 1571.01099 1586.64343 1482.0
    0.000632 1570.93799 1586.22620 1582.0
    0.000647 1570.86511 1586.03345 1546.0
    0.000615 1570.79224 1585.95251 1625.0
    0.000633 1570.71948 1585.99866 1581.0
    0.000630 1570.64685 1586.14502 1587.0
    0.000609 1570.57422 1586.43469 1641.0
    0.000661 1570.50171 1586.71545 1513.0
    0.000632 1570.42920 1587.07007 1583.0
    0.000619 1570.35681 1587.40674 1615.0
    0.000625 1570.28455 1587.72424 1599.0
    0.000631 1570.21228 1588.04211 1585.0
    0.000631 1570.14014 1588.42395 1586.0
    0.000668 1570.06799 1588.83020 1498.0
    0.000641 1569.99597 1589.29578 1561.0
    0.000636 1569.92407 1589.82104 1573.0
    0.000661 1569.85217 1590.39270 1514.0
    0.000633 1569.78040 1590.93103 1580.0
    0.000629 1569.70874 1591.40125 1591.0
    0.000651 1569.63708 1591.68811 1535.0
    0.000620 1569.56543 1591.90588 1614.0
    0.000659 1569.49390 1592.10693 1517.0
    0.000661 1569.42249 1592.36316 1513.0
    0.000659 1569.35120 1592.76086 1517.0
    0.000631 1569.27991 1593.33374 1585.0
    0.000642 1569.20874 1594.08960 1558.0
    0.000652 1569.13757 1595.02075 1534.0
    0.000667 1569.06641 1596.10400 1499.0
    0.000628 1568.99548 1597.05603 1592.0
    0.000649 1568.92456 1597.83508 1540.0
    0.000652 1568.85364 1598.34021 1534.0
    0.000639 1568.78296 1598.57825 1565.0
    0.000637 1568.71216 1598.54382 1570.0
    0.000655 1568.64148 1598.34753 1527.0
    0.000612 1568.57092 1597.96704 1633.0
    0.000673 1568.50049 1597.54138 1486.0
    0.000679 1568.43005 1597.15198 1473.0
    0.000637 1568.35974 1596.86987 1570.0
    0.000643 1568.28943 1596.74121 1556.0
    0.000628 1568.21924 1596.61304 1593.0
    0.000627 1568.14905 1596.59082 1595.0
    0.000642 1568.07898 1596.56104 1558.0
    0.000618 1568.00891 1596.46045 1617.0
    0.000624 1567.93909 1596.24243 1603.0
    0.000617 1567.86914 1595.91199 1620.0
    0.000638 1567.79932 1595.43359 1567.0
    0.000610 1567.72961 1594.89331 1640.0
    0.000612 1567.66003 1594.44946 1635.0
    0.000622 1567.59033 1594.05872 1608.0
    0.000618 1567.52087 1593.86621 1618.0
    0.000629 1567.45142 1593.91650 1590.0
    0.000625 1567.38208 1594.22107 1600.0
    0.000592 1567.31274 1594.72571 1688.0
    0.000629 1567.24341 1595.42419 1590.0
    0.000622 1567.17432 1596.27222 1608.0
    0.000625 1567.10522 1597.07031 1601.0
    0.000648 1567.03613 1597.80200 1544.0
    0.000600 1566.96716 1598.41333 1668.0
    0.000650 1566.89819 1599.04224 1539.0
    0.000623 1566.82935 1599.47900 1605.0
    0.000657 1566.76062 1599.73096 1523.0
    0.000633 1566.69189 1599.95020 1581.0
    0.000642 1566.62329 1600.16016 1558.0
    0.000653 1566.55469 1600.43811 1532.0
    0.000664 1566.48621 1600.83728 1505.0
    0.000641 1566.41772 1601.42212 1561.0
    0.000631 1566.34937 1602.20667 1586.0
    0.000637 1566.28101 1603.23340 1570.0
    0.000618 1566.21277 1604.52271 1619.0
    0.000625 1566.14453 1606.14160 1600.0
    0.000628 1566.07654 1608.00085 1593.0
    0.000635 1566.00842 1610.03894 1576.0
    0.000622 1565.94043 1612.21594 1607.0
    0.000624 1565.87256 1614.48340 1602.0
    0.000646 1565.80469 1616.78259 1549.0
    0.000631 1565.73694 1619.16516 1584.0
    0.000631 1565.66919 1621.67529 1584.0
    0.000622 1565.60156 1624.41125 1607.0
    0.000615 1565.53394 1627.42590 1627.0
    0.000631 1565.46643 1630.50110 1586.0
    0.000633 1565.39893 1633.66895 1581.0
    0.000651 1565.33154 1636.71582 1537.0
    0.000616 1565.26416 1639.56921 1623.0
    0.000623 1565.19690 1642.05103 1606.0
    0.000594 1565.12964 1644.13989 1683.0
    0.000617 1565.06250 1645.77295 1622.0
    0.000598 1564.99548 1647.03333 1673.0
    0.000620 1564.92847 1647.96924 1614.0
    0.000585 1564.86145 1648.60632 1708.0
    0.000627 1564.79456 1648.91711 1595.0
    0.000601 1564.72778 1648.68298 1663.0
    0.000625 1564.66089 1648.03052 1600.0
    0.000603 1564.59424 1646.41577 1659.0
    0.000592 1564.52759 1644.20801 1688.0
    0.000627 1564.46094 1641.70642 1594.0
    0.000637 1564.39441 1639.35364 1569.0
    0.000618 1564.32800 1637.54871 1617.0
    0.000617 1564.26160 1636.59863 1620.0
    0.000608 1564.19519 1636.64600 1646.0
    0.000608 1564.12891 1637.64417 1644.0
    0.000629 1564.06274 1639.39575 1591.0
    0.000603 1563.99658 1641.35278 1659.0
    0.000609 1563.93042 1643.11206 1641.0
    0.000609 1563.86438 1643.89771 1642.0
    0.000593 1563.79846 1643.47351 1687.0
    0.000618 1563.73254 1641.88867 1619.0
    0.000622 1563.66663 1639.88965 1608.0
    0.000620 1563.60083 1637.42297 1612.0
    0.000607 1563.53503 1635.32324 1648.0
    0.000607 1563.46936 1634.10205 1648.0
    0.000621 1563.40381 1633.98877 1610.0
    0.000612 1563.33826 1634.93774 1634.0
    0.000613 1563.27271 1636.79565 1630.0
    0.000617 1563.20715 1639.29724 1621.0
    0.000639 1563.14185 1642.08325 1564.0
    0.000613 1563.07642 1644.97229 1631.0
    0.000631 1563.01123 1647.52539 1584.0
    0.000607 1562.94604 1649.86633 1647.0
    0.000620 1562.88086 1652.17053 1613.0
    0.000619 1562.81567 1654.29370 1616.0
    0.000612 1562.75061 1656.41602 1635.0
    0.000624 1562.68567 1658.52893 1602.0
    0.000629 1562.62073 1660.53296 1590.0
    0.000617 1562.55591 1662.43982 1620.0
    0.000602 1562.49097 1664.10950 1661.0
    0.000607 1562.42627 1665.57251 1648.0
    0.000583 1562.36157 1666.99365 1714.0
    0.000599 1562.29688 1668.28821 1669.0
    0.000613 1562.23230 1669.59937 1631.0
    0.000611 1562.16772 1671.00195 1636.0
    0.000607 1562.10327 1672.58289 1647.0
    0.000608 1562.03882 1674.14941 1646.0
    0.000593 1561.97449 1675.68054 1686.0
    0.000593 1561.91016 1677.05688 1687.0
    0.000596 1561.84583 1677.81873 1678.0
    0.000585 1561.78162 1677.59680 1709.0
    0.000603 1561.71753 1675.84717 1659.0
    0.000573 1561.65332 1672.55115 1744.0
    0.000631 1561.58923 1667.86853 1586.0
    0.000597 1561.52527 1662.25989 1676.0
    0.000608 1561.46130 1656.21899 1645.0
    0.000584 1561.39746 1650.29382 1711.0
    0.000608 1561.33362 1644.97510 1646.0
    0.000602 1561.26990 1640.43542 1661.0
    0.000606 1561.20605 1636.93518 1649.0
    0.000625 1561.14246 1634.68921 1601.0
    0.000605 1561.07886 1633.05676 1654.0
    0.000588 1561.01526 1632.07947 1701.0
    0.000626 1560.95166 1631.72693 1598.0
    0.000595 1560.88818 1632.02551 1681.0
    0.000635 1560.82483 1633.21082 1574.0
    0.000637 1560.76147 1635.35864 1569.0
    0.000587 1560.69812 1638.73083 1703.0
    0.000596 1560.63489 1643.45190 1677.0
    0.000588 1560.57166 1649.56067 1702.0
    0.000638 1560.50842 1657.14575 1568.0
    0.000608 1560.44543 1666.00391 1646.0
    0.000591 1560.38232 1675.81714 1691.0
    0.000600 1560.31921 1686.44275 1667.0
    0.000586 1560.25635 1697.30957 1707.0
    0.000611 1560.19336 1708.06360 1637.0
    0.000592 1560.13049 1717.86743 1689.0
    0.000585 1560.06775 1726.02380 1710.0
    0.000579 1560.00500 1732.16846 1727.0
    0.000572 1559.94226 1736.30249 1747.0
    0.000596 1559.87952 1738.81042 1678.0
    0.000592 1559.81689 1740.16345 1688.0
    0.000560 1559.75439 1740.70410 1787.0
    0.000561 1559.69189 1740.56860 1782.0
    0.000571 1559.62939 1739.71558 1750.0
    0.000574 1559.56702 1738.47620 1743.0
    0.000580 1559.50464 1737.24573 1723.0
    0.000588 1559.44226 1736.41528 1700.0
    0.000582 1559.37988 1736.08325 1717.0
    0.000592 1559.31775 1736.13171 1689.0
    0.000587 1559.25549 1736.28210 1703.0
    0.000565 1559.19336 1736.15833 1771.0
    0.000594 1559.13135 1735.31238 1684.0
    0.000549 1559.06921 1733.20728 1823.0
    0.000592 1559.00720 1729.56946 1690.0
    0.000574 1558.94531 1724.28113 1743.0
    0.000594 1558.88330 1717.65979 1683.0
    0.000590 1558.82153 1710.44934 1694.0
    0.000571 1558.75964 1703.48462 1750.0
    0.000606 1558.69788 1697.45715 1649.0
    0.000577 1558.63611 1692.78943 1733.0
    0.000566 1558.57446 1689.60486 1767.0
    0.000592 1558.51282 1687.78687 1688.0
    0.000579 1558.45129 1687.04773 1727.0
    0.000591 1558.38965 1687.04944 1693.0
    0.000593 1558.32813 1687.53467 1687.0
    0.000595 1558.26672 1688.40735 1681.0
    0.000608 1558.20532 1689.58398 1646.0
    0.000617 1558.14392 1691.54333 1620.0
    0.000608 1558.08252 1694.29309 1645.0
    0.000593 1558.02124 1697.90723 1685.0
    0.000591 1557.95996 1702.15295 1692.0
    0.000604 1557.89880 1706.62585 1656.0
    0.000565 1557.83765 1710.61365 1770.0
    0.000577 1557.77649 1713.09985 1732.0
    0.000569 1557.71545 1713.42041 1757.0
    0.000564 1557.65442 1711.59094 1773.0
    0.000568 1557.59338 1708.26514 1760.0
    0.000618 1557.53247 1704.25305 1618.0
    0.000592 1557.47156 1700.31030 1690.0
    0.000572 1557.41064 1697.00012 1748.0
    0.000581 1557.34985 1694.28479 1721.0
    0.000548 1557.28894 1692.01294 1826.0
    0.000581 1557.22827 1690.45374 1721.0
    0.000584 1557.16760 1688.96277 1713.0
    0.000578 1557.10681 1686.95593 1730.0
    0.000579 1557.04626 1683.96899 1727.0
    0.000615 1556.98560 1679.74890 1625.0
    0.000574 1556.92505 1674.58875 1743.0
    0.000565 1556.86462 1668.73706 1770.0
    0.000601 1556.80408 1662.63940 1664.0
    0.000571 1556.74365 1656.47900 1750.0
    0.000584 1556.68323 1650.44714 1711.0
    0.000590 1556.62292 1644.63660 1696.0
    0.000628 1556.56250 1638.79529 1593.0
    0.000613 1556.50232 1633.59534 1631.0
    0.000622 1556.44202 1628.63757 1608.0
    0.000611 1556.38184 1623.93787 1638.0
    0.000606 1556.32166 1619.41138 1650.0
    0.000566 1556.26147 1615.00427 1768.0
    0.000597 1556.20142 1610.75439 1674.0
    0.000621 1556.14136 1606.62610 1611.0
    0.000617 1556.08130 1602.54944 1620.0
    0.000605 1556.02136 1598.73425 1654.0
    0.000627 1555.96143 1595.18896 1596.0
    0.000612 1555.90149 1591.74121 1634.0
    0.000625 1555.84155 1588.81104 1600.0
    0.000661 1555.78174 1586.27710 1514.0
    0.000652 1555.72192 1584.17188 1533.0
    0.000670 1555.66211 1582.53284 1492.0
    0.000629 1555.60242 1581.41235 1590.0
    0.000641 1555.54260 1580.81677 1560.0
    0.000641 1555.48303 1580.80103 1561.0
    0.000628 1555.42334 1581.29285 1593.0
    0.000617 1555.36377 1582.18652 1622.0
    0.000637 1555.30420 1583.31592 1571.0
    0.000640 1555.24463 1584.44287 1563.0
    0.000636 1555.18506 1585.32983 1572.0
    0.000632 1555.12561 1585.90491 1583.0
    0.000629 1555.06616 1586.07666 1590.0
    0.000621 1555.00684 1586.14404 1611.0
    0.000649 1554.94739 1586.37585 1540.0
    0.000641 1554.88806 1586.99841 1559.0
    0.000613 1554.82874 1588.17224 1631.0
    0.000643 1554.76941 1589.95386 1556.0
    0.000626 1554.71021 1592.32727 1598.0
    0.000662 1554.65100 1595.14746 1511.0
    0.000620 1554.59180 1598.17749 1613.0
    0.000617 1554.53259 1601.21729 1621.0
    0.000621 1554.47351 1604.06897 1611.0
    0.000632 1554.41443 1606.51892 1583.0
    0.000612 1554.35535 1608.64368 1633.0
    0.000619 1554.29626 1610.33960 1615.0
    0.000607 1554.23730 1611.75232 1647.0
    0.000631 1554.17834 1612.83704 1586.0
    0.000640 1554.11938 1613.66919 1562.0
    0.000604 1554.06042 1614.18091 1657.0
    0.000599 1554.00159 1614.51538 1670.0
    0.000625 1553.94275 1614.58569 1600.0
    0.000595 1553.88391 1614.42224 1682.0
    0.000615 1553.82507 1614.02051 1627.0
    0.000657 1553.76636 1613.41895 1521.0
    0.000614 1553.70752 1612.62366 1629.0
    0.000616 1553.64880 1611.66833 1623.0
    0.000643 1553.59009 1610.51758 1555.0
    0.000637 1553.53149 1609.25208 1571.0
    0.000623 1553.47278 1607.85217 1604.0
    0.000629 1553.41418 1606.30933 1591.0
    0.000646 1553.35559 1604.76135 1549.0
    0.000618 1553.29712 1603.18347 1617.0
    0.000620 1553.23853 1601.60583 1613.0
    0.000643 1553.18005 1600.06311 1555.0
    0.000623 1553.12146 1598.08765 1604.0
    0.000607 1553.06311 1596.73315 1647.0
    0.000657 1553.00464 1595.46863 1521.0
    0.000619 1552.94629 1594.35999 1616.0
    0.000635 1552.88782 1593.48462 1576.0
    0.000626 1552.82947 1592.88037 1597.0
    0.000599 1552.77112 1592.50342 1670.0
    0.000604 1552.71289 1592.34546 1657.0
    0.000615 1552.65454 1592.45837 1627.0
    0.000619 1552.59631 1592.80798 1615.0
    0.000627 1552.53809 1593.39050 1594.0
    0.000634 1552.47986 1594.15405 1578.0
    0.000676 1552.42163 1595.08032 1480.0
    0.000666 1552.36340 1596.18469 1502.0
    0.000640 1552.30530 1597.45361 1563.0
    0.000660 1552.24719 1598.89905 1516.0
    0.000638 1552.18909 1600.52881 1567.0
    0.000647 1552.13098 1602.38733 1546.0
    0.000656 1552.07288 1604.41760 1525.0
    0.000653 1552.01489 1606.64368 1531.0
    0.000623 1551.95679 1609.04810 1605.0
    0.000633 1551.89880 1611.67944 1581.0
    0.000628 1551.84082 1614.36169 1592.0
    0.000629 1551.78284 1617.11804 1591.0
    0.000609 1551.72498 1619.91028 1641.0
    0.000619 1551.66699 1622.70593 1616.0
    0.000606 1551.60913 1625.47070 1650.0
    0.000604 1551.55127 1628.18079 1656.0
    0.000581 1551.49341 1630.84985 1721.0
    0.000590 1551.43555 1633.38184 1695.0
    0.000595 1551.37769 1635.74622 1681.0
    0.000592 1551.31995 1637.84814 1688.0
    0.000596 1551.26208 1639.58655 1677.0
    0.000574 1551.20435 1640.94629 1743.0
    0.000581 1551.14661 1641.86414 1721.0
    0.000586 1551.08887 1642.42041 1707.0
    0.000565 1551.03113 1642.66602 1771.0
    0.000589 1550.97339 1642.66248 1699.0
    0.000604 1550.91577 1642.50366 1657.0
    0.000559 1550.85815 1642.25391 1790.0
    0.000593 1550.80042 1641.91296 1686.0
    0.000605 1550.74280 1641.48926 1653.0
    0.000573 1550.68518 1640.93018 1746.0
    0.000587 1550.62756 1640.14941 1703.0
    0.000584 1550.56995 1639.05249 1711.0
    0.000596 1550.51245 1637.61694 1679.0
    0.000591 1550.45483 1635.73413 1691.0
    0.000613 1550.39734 1633.45154 1631.0
    0.000584 1550.33984 1630.78979 1712.0
    0.000630 1550.28223 1627.59546 1587.0
    0.000616 1550.22485 1624.32410 1624.0
    0.000600 1550.16736 1620.89758 1668.0
    0.000612 1550.10986 1617.39624 1633.0
    0.000618 1550.05237 1613.93872 1618.0
    0.000625 1549.99487 1610.63403 1600.0
    0.000618 1549.93750 1607.55029 1618.0
    0.000633 1549.88013 1604.73889 1580.0
    0.000613 1549.82263 1602.23706 1632.0
    0.000621 1549.76526 1599.99561 1610.0
    0.000631 1549.70789 1598.00806 1586.0
    0.000622 1549.65051 1596.22961 1608.0
    0.000615 1549.59314 1594.61218 1625.0
    0.000609 1549.53577 1593.12891 1641.0
    0.000622 1549.47852 1591.71655 1608.0
    0.000618 1549.42114 1590.38281 1617.0
    0.000578 1549.36389 1589.14026 1730.0
    0.000625 1549.30652 1588.00513 1600.0
    0.000615 1549.24927 1586.99878 1627.0
    0.000641 1549.19189 1586.14319 1559.0
    0.000624 1549.13464 1585.45972 1603.0
    0.000646 1549.07739 1584.95850 1549.0
    0.000610 1549.02014 1584.63281 1639.0
    0.000629 1548.96289 1584.61255 1589.0
    0.000634 1548.90564 1584.57129 1578.0
    0.000638 1548.84839 1584.61841 1567.0
    0.000637 1548.79114 1584.69446 1569.0
    0.000656 1548.73401 1584.68713 1524.0
    0.000615 1548.67676 1584.68164 1627.0
    0.000640 1548.61951 1584.59509 1562.0
    0.000629 1548.56238 1584.40430 1590.0
    0.000625 1548.50513 1584.05652 1599.0
    0.000631 1548.44800 1583.56982 1584.0
    0.000635 1548.39087 1582.96106 1574.0
    0.000644 1548.33362 1582.24683 1552.0
    0.000633 1548.27649 1581.47034 1581.0
    0.000639 1548.21936 1580.67542 1566.0
    0.000621 1548.16223 1579.78845 1610.0
    0.000625 1548.10510 1578.92126 1599.0
    0.000668 1548.04797 1578.22217 1497.0
    0.000651 1547.99084 1577.40796 1536.0
    0.000637 1547.93359 1576.66919 1569.0
    0.000634 1547.87659 1576.02246 1578.0
    0.000643 1547.81946 1575.45691 1555.0
    0.000623 1547.76233 1574.98230 1606.0
    0.000628 1547.70520 1574.60803 1593.0
    0.000620 1547.64807 1574.24744 1613.0
    0.000595 1547.59094 1574.02063 1681.0
    0.000638 1547.53381 1573.84729 1568.0
    0.000604 1547.47681 1573.69666 1657.0
    0.000637 1547.41968 1573.57153 1571.0
    0.000647 1547.36255 1573.48157 1546.0
    0.000625 1547.30554 1573.28723 1599.0
    0.000620 1547.24841 1573.06458 1614.0
    0.000660 1547.19128 1572.83435 1515.0
    0.000644 1547.13416 1572.64270 1553.0
    0.000646 1547.07715 1572.47852 1548.0
    0.000628 1547.02002 1572.44360 1593.0
    0.000641 1546.96301 1572.24524 1559.0
    0.000627 1546.90588 1572.47241 1594.0
    0.000631 1546.84875 1572.88574 1586.0
    0.000615 1546.79175 1573.49512 1626.0
    0.000642 1546.73462 1574.32800 1558.0
    0.000627 1546.67749 1575.36560 1595.0
    0.000641 1546.62048 1576.62537 1560.0
    0.000604 1546.56335 1578.11047 1656.0
    0.000654 1546.50623 1579.82715 1528.0
    0.000637 1546.44910 1581.79932 1570.0
    0.000624 1546.39209 1584.06030 1603.0
    0.000639 1546.33496 1586.51282 1565.0
    0.000631 1546.27795 1589.22668 1586.0
    0.000644 1546.22083 1592.12915 1554.0
    0.000606 1546.16370 1595.22034 1649.0
    0.000646 1546.10657 1598.34546 1549.0
    0.000635 1546.04944 1601.39526 1575.0
    0.000590 1545.99243 1604.27551 1695.0
    0.000622 1545.93530 1606.99280 1607.0
    0.000634 1545.87817 1609.40674 1577.0
    0.000631 1545.82104 1611.60303 1586.0
    0.000617 1545.76392 1613.62012 1621.0
    0.000602 1545.70679 1615.36475 1660.0
    0.000631 1545.64966 1616.75696 1586.0
    0.000633 1545.59253 1617.75537 1581.0
    0.000623 1545.53528 1618.32300 1604.0
    0.000613 1545.47815 1618.45313 1630.0
    0.000593 1545.42102 1618.22168 1687.0
    0.000639 1545.36389 1617.64636 1566.0
    0.000631 1545.30676 1616.85767 1585.0
    0.000594 1545.24951 1615.97095 1683.0
    0.000611 1545.19238 1615.14221 1636.0
    0.000623 1545.13513 1614.29419 1606.0
    0.000629 1545.07800 1613.80225 1589.0
    0.000622 1545.02075 1613.51697 1609.0
    0.000641 1544.96350 1613.45227 1559.0
    0.000635 1544.90637 1613.58789 1576.0
    0.000613 1544.84912 1613.88013 1630.0
    0.000647 1544.79187 1614.27283 1546.0
    0.000616 1544.73462 1614.84253 1624.0
    0.000631 1544.67737 1615.53613 1585.0
    0.000647 1544.62012 1616.37769 1546.0
    0.000633 1544.56287 1617.37207 1581.0
    0.000645 1544.50562 1618.52393 1551.0
    0.000612 1544.44824 1619.82312 1633.0
    0.000641 1544.39099 1621.24561 1560.0
    0.000633 1544.33362 1622.80530 1579.0
    0.000625 1544.27637 1624.46558 1601.0
    0.000625 1544.21899 1626.20947 1600.0
    0.000620 1544.16174 1628.03076 1614.0
    0.000646 1544.10437 1629.80212 1549.0
    0.000609 1544.04700 1631.48669 1642.0
    0.000625 1543.98962 1633.10071 1601.0
    0.000597 1543.93225 1634.56091 1674.0
    0.000633 1543.87476 1635.84607 1580.0
    0.000589 1543.81738 1636.95166 1699.0
    0.000619 1543.76001 1637.85364 1615.0
    0.000620 1543.70251 1638.64233 1612.0
    0.000618 1543.64502 1639.36890 1617.0
    0.000618 1543.58765 1640.11462 1617.0
    0.000619 1543.53015 1640.94568 1616.0
    0.000606 1543.47266 1641.91882 1650.0
    0.000628 1543.41516 1643.00964 1593.0
    0.000615 1543.35767 1644.16992 1626.0
    0.000609 1543.30005 1645.36853 1643.0
    0.000613 1543.24255 1646.47180 1632.0
    0.000606 1543.18494 1647.35889 1650.0
    0.000599 1543.12744 1647.93188 1670.0
    0.000622 1543.06982 1648.05151 1609.0
    0.000588 1543.01221 1647.80786 1700.0
    0.000633 1542.95459 1647.15991 1579.0
    0.000579 1542.89697 1646.19067 1728.0
    0.000585 1542.83923 1644.90771 1709.0
    0.000615 1542.78162 1643.39246 1627.0
    0.000625 1542.72388 1641.64233 1601.0
    0.000616 1542.66626 1639.65405 1624.0
    0.000597 1542.60852 1637.43396 1674.0
    0.000621 1542.55078 1634.90857 1610.0
    0.000615 1542.49304 1631.95984 1627.0
    0.000633 1542.43518 1628.81885 1580.0
    0.000629 1542.37744 1625.38428 1591.0
    0.000605 1542.31958 1621.74292 1652.0
    0.000594 1542.26184 1617.94336 1683.0
    0.000601 1542.20398 1614.03845 1663.0
    0.000617 1542.14612 1610.11914 1621.0
    0.000647 1542.08813 1606.27917 1545.0
    0.000620 1542.03027 1602.60217 1613.0
    0.000610 1541.97241 1599.20630 1639.0
    0.000653 1541.91443 1595.76489 1532.0
    0.000622 1541.85645 1592.51233 1607.0
    0.000652 1541.79846 1589.47913 1534.0
    0.000626 1541.74048 1586.63306 1597.0
    0.000634 1541.68250 1584.03040 1578.0
    0.000618 1541.62439 1581.67603 1617.0
    0.000630 1541.56628 1579.58972 1587.0
    0.000623 1541.50818 1577.72974 1606.0
    0.000651 1541.45007 1576.12878 1537.0
    0.000612 1541.39197 1574.79492 1634.0
    0.000621 1541.33386 1573.69482 1610.0
    0.000647 1541.27563 1572.88647 1545.0
    0.000634 1541.21741 1572.35046 1578.0
    0.000615 1541.15930 1571.90552 1625.0
    0.000639 1541.10095 1571.63086 1566.0
    0.000648 1541.04272 1571.62427 1544.0
    0.000647 1540.98438 1571.57776 1545.0
    0.000624 1540.92615 1571.64539 1602.0
    0.000657 1540.86780 1571.62427 1523.0
    0.000645 1540.80945 1571.73999 1550.0
    0.000642 1540.75098 1571.90784 1557.0
    0.000622 1540.69263 1572.11438 1607.0
    0.000608 1540.63416 1572.40564 1645.0
    0.000641 1540.57568 1572.84729 1560.0
    0.000619 1540.51721 1573.38074 1616.0
    0.000631 1540.45874 1574.06604 1585.0
    0.000600 1540.40015 1574.91333 1666.0
    0.000629 1540.34167 1576.07385 1589.0
    0.000632 1540.28308 1577.28760 1583.0
    0.000625 1540.22437 1578.61780 1601.0
    0.000624 1540.16577 1579.92944 1602.0
    0.000622 1540.10706 1581.53870 1608.0
    0.000640 1540.04834 1583.28052 1562.0
    0.000612 1539.98962 1585.19177 1633.0
    0.000622 1539.93091 1587.30664 1608.0
    0.000623 1539.87219 1589.68896 1606.0
    0.000630 1539.81335 1592.42542 1588.0
    0.000618 1539.75452 1595.51331 1617.0
    0.000608 1539.69568 1598.98340 1644.0
    0.000604 1539.63672 1602.87585 1657.0
    0.000613 1539.57788 1607.11096 1632.0
    0.000605 1539.51892 1611.76892 1652.0
    0.000622 1539.45996 1616.42236 1608.0
    0.000619 1539.40088 1621.30481 1615.0
    0.000629 1539.34192 1626.08826 1589.0
    0.000616 1539.28284 1630.64917 1623.0
    0.000600 1539.22375 1634.90601 1666.0
    0.000595 1539.16467 1638.84338 1682.0
    0.000640 1539.10547 1642.54651 1562.0
    0.000630 1539.04626 1646.22412 1588.0
    0.000602 1538.98706 1650.04578 1660.0
    0.000607 1538.92786 1654.17847 1647.0
    0.000589 1538.86853 1658.67285 1698.0
    0.000592 1538.80920 1663.12427 1688.0
    0.000600 1538.74988 1667.94971 1666.0
    0.000573 1538.69055 1672.34827 1745.0
    0.000574 1538.63110 1676.03198 1743.0
    0.000578 1538.57166 1678.53528 1729.0
    0.000567 1538.51233 1679.44165 1765.0
    0.000585 1538.45276 1678.61035 1709.0
    0.000589 1538.39319 1675.93408 1698.0
    0.000585 1538.33362 1671.75928 1710.0
    0.000579 1538.27405 1666.63599 1728.0
    0.000585 1538.21448 1661.27917 1710.0
    0.000603 1538.15479 1656.26147 1659.0
    0.000573 1538.09509 1652.00720 1744.0
    0.000614 1538.03540 1648.67590 1628.0
    0.000611 1537.97559 1646.25989 1636.0
    0.000594 1537.91577 1644.48730 1684.0
    0.000622 1537.85596 1643.05273 1607.0
    0.000614 1537.79614 1641.54944 1629.0
    0.000599 1537.73621 1639.58203 1669.0
    0.000607 1537.67627 1636.83313 1647.0
    0.000618 1537.61633 1633.15759 1618.0
    0.000589 1537.55627 1628.74683 1697.0
    0.000578 1537.49622 1623.81714 1729.0
    0.000632 1537.43616 1618.78638 1583.0
    0.000627 1537.37610 1613.88672 1594.0
    0.000623 1537.31592 1609.43420 1606.0
    0.000597 1537.25574 1605.61536 1674.0
    0.000624 1537.19556 1602.55225 1603.0
    0.000599 1537.13525 1600.32324 1670.0
    0.000617 1537.07495 1598.76355 1621.0
    0.000610 1537.01465 1597.84314 1639.0
    0.000603 1536.95422 1597.46558 1658.0
    0.000611 1536.89380 1597.51770 1638.0
    0.000641 1536.83337 1597.91760 1559.0
    0.000633 1536.77295 1598.54919 1579.0
    0.000609 1536.71240 1599.40625 1642.0
    0.000596 1536.65186 1600.35938 1678.0
    0.000622 1536.59131 1601.31982 1608.0
    0.000623 1536.53064 1602.25171 1604.0
    0.000616 1536.46997 1603.07361 1624.0
    0.000604 1536.40930 1603.71204 1655.0
    0.000606 1536.34851 1604.12549 1649.0
    0.000648 1536.28772 1604.19849 1544.0
    0.000625 1536.22693 1603.93726 1600.0
    0.000617 1536.16602 1603.34961 1620.0
    0.000630 1536.10510 1602.44409 1587.0
    0.000587 1536.04419 1601.35559 1704.0
    0.000631 1535.98315 1600.04932 1584.0
    0.000634 1535.92212 1598.65308 1578.0
    0.000648 1535.86108 1597.18091 1543.0
    0.000641 1535.79993 1595.69580 1559.0
    0.000656 1535.73889 1594.18201 1525.0
    0.000617 1535.67773 1592.73474 1621.0
    0.000647 1535.61646 1591.31616 1546.0
    0.000598 1535.55518 1589.98694 1671.0
    0.000635 1535.49390 1588.61389 1576.0
    0.000642 1535.43250 1587.31360 1557.0
    0.000634 1535.37109 1586.05347 1578.0
    0.000629 1535.30969 1584.90198 1591.0
    0.000621 1535.24817 1583.94653 1610.0
    0.000624 1535.18665 1583.21692 1602.0
    0.000638 1535.12512 1582.83777 1568.0
    0.000630 1535.06348 1582.76160 1588.0
    0.000646 1535.00183 1583.01123 1548.0
    0.000644 1534.94019 1583.77429 1553.0
    0.000628 1534.87842 1584.80823 1592.0
    0.000666 1534.81665 1586.12927 1501.0
    0.000622 1534.75488 1587.59460 1608.0
    0.000627 1534.69299 1589.22095 1595.0
    0.000629 1534.63110 1590.59961 1589.0
    0.000608 1534.56909 1591.68286 1645.0
    0.000640 1534.50708 1592.35364 1563.0
    0.000631 1534.44507 1592.56104 1584.0
    0.000612 1534.38293 1592.23096 1633.0
    0.000646 1534.32092 1591.49927 1548.0
    0.000633 1534.25867 1590.46216 1580.0
    0.000623 1534.19653 1589.29639 1605.0
    0.000622 1534.13428 1587.91199 1607.0
    0.000602 1534.07190 1586.88647 1661.0
    0.000595 1534.00952 1585.90491 1682.0
    0.000597 1533.94714 1584.98340 1674.0
    0.000605 1533.88477 1584.05725 1652.0
    0.000621 1533.82227 1583.19348 1611.0
    0.000611 1533.75977 1582.26733 1638.0
    0.000633 1533.69714 1581.28979 1580.0
    0.000630 1533.63452 1580.23242 1588.0
    0.000628 1533.57190 1579.03528 1592.0
    0.000622 1533.50916 1577.72339 1609.0
    0.000605 1533.44641 1576.33667 1653.0
    0.000633 1533.38354 1574.94519 1580.0
    0.000654 1533.32068 1573.35303 1529.0
    0.000650 1533.25781 1572.03015 1539.0
    0.000637 1533.19482 1570.78491 1570.0
    0.000630 1533.13184 1569.63574 1588.0
    0.000625 1533.06885 1568.64929 1599.0
    0.000642 1533.00574 1567.90637 1558.0
    0.000617 1532.94263 1567.49158 1620.0
    0.000641 1532.87952 1567.39160 1559.0
    0.000645 1532.81628 1567.70715 1550.0
    0.000628 1532.75293 1568.46558 1593.0
    0.000646 1532.68958 1569.68005 1548.0
    0.000640 1532.62622 1571.34045 1563.0
    0.000637 1532.56287 1573.42615 1571.0
    0.000650 1532.49939 1575.89282 1539.0
    0.000631 1532.43579 1578.54834 1585.0
    0.000630 1532.37231 1581.49939 1588.0
    0.000662 1532.30872 1584.55103 1511.0
    0.000631 1532.24500 1587.63330 1584.0
    0.000599 1532.18127 1590.60559 1670.0
    0.000634 1532.11755 1593.48145 1578.0
    0.000593 1532.05371 1596.11121 1685.0
    0.000596 1531.98987 1598.54468 1677.0
    0.000604 1531.92603 1600.85779 1655.0
    0.000589 1531.86206 1603.06738 1698.0
    0.000607 1531.79797 1605.33752 1647.0
    0.000615 1531.73389 1607.65845 1627.0
    0.000608 1531.66980 1610.07080 1645.0
    0.000620 1531.60571 1612.47839 1612.0
    0.000620 1531.54150 1614.92871 1614.0
    0.000604 1531.47717 1617.31946 1656.0
    0.000614 1531.41296 1619.66418 1629.0
    0.000618 1531.34863 1621.63733 1618.0
    0.000594 1531.28418 1623.27490 1684.0
    0.000605 1531.21973 1624.55640 1653.0
    0.000564 1531.15527 1625.31677 1774.0
    0.000601 1531.09070 1625.71692 1665.0
    0.000620 1531.02612 1625.70276 1613.0
    0.000590 1530.96143 1625.39124 1696.0
    0.000619 1530.89673 1624.81409 1616.0
    0.000609 1530.83191 1624.04517 1643.0
    0.000622 1530.76721 1623.11035 1608.0
    0.000605 1530.70227 1622.06409 1652.0
    0.000629 1530.63745 1620.94006 1589.0
    0.000634 1530.57251 1619.74768 1578.0
    0.000602 1530.50745 1618.53040 1661.0
    0.000591 1530.44238 1617.18811 1691.0
    0.000601 1530.37732 1615.76758 1664.0
    0.000612 1530.31213 1614.22485 1635.0
    0.000634 1530.24683 1612.67371 1577.0
    0.000630 1530.18164 1611.08142 1587.0
    0.000602 1530.11633 1609.49585 1662.0
    0.000631 1530.05090 1607.95496 1584.0
    0.000598 1529.98547 1606.41455 1672.0
    0.000635 1529.92004 1604.93164 1574.0
    0.000601 1529.85449 1603.51208 1665.0
    0.000621 1529.78894 1602.14661 1610.0
    0.000613 1529.72339 1600.80054 1630.0
    0.000625 1529.65759 1599.47620 1599.0
    0.000623 1529.59192 1598.15247 1606.0
    0.000628 1529.52612 1596.83093 1593.0
    0.000656 1529.46033 1595.58948 1524.0
    0.000629 1529.39441 1594.48804 1591.0
    0.000664 1529.32849 1593.60938 1505.0
    0.000626 1529.26245 1593.02234 1598.0
    0.000617 1529.19641 1592.82471 1621.0
    0.000617 1529.13037 1593.05066 1620.0
    0.000611 1529.06421 1593.69434 1637.0
    0.000656 1528.99792 1594.75427 1524.0
    0.000634 1528.93176 1596.18127 1578.0
    0.000660 1528.86548 1597.88416 1515.0
    0.000639 1528.79907 1599.68762 1564.0
    0.000608 1528.73267 1601.49072 1646.0
    0.000631 1528.66614 1603.04626 1584.0
    0.000629 1528.59961 1604.14856 1590.0
    0.000632 1528.53308 1604.62463 1582.0
    0.000640 1528.46643 1604.38818 1563.0
    0.000612 1528.39978 1603.42834 1635.0
    0.000590 1528.33313 1601.95435 1694.0
    0.000630 1528.26636 1600.16797 1587.0
    0.000618 1528.19946 1598.27332 1617.0
    0.000636 1528.13257 1596.47229 1573.0
    0.000614 1528.06567 1594.89636 1629.0
    0.000603 1527.99866 1593.61536 1659.0
    0.000632 1527.93164 1592.60144 1583.0
    0.000654 1527.86450 1591.86206 1528.0
    0.000626 1527.79736 1591.24268 1597.0
    0.000616 1527.73010 1590.60767 1624.0
    0.000628 1527.66284 1589.81323 1593.0
    0.000640 1527.59558 1588.74280 1562.0
    0.000624 1527.52820 1587.33496 1603.0
    0.000617 1527.46082 1585.62634 1622.0
    0.000626 1527.39331 1583.64648 1598.0
    0.000657 1527.32581 1581.52258 1522.0
    0.000632 1527.25818 1579.30310 1582.0
    0.000654 1527.19067 1577.15601 1530.0
    0.000636 1527.12292 1575.10547 1573.0
    0.000657 1527.05518 1573.19238 1521.0
    0.000656 1526.98743 1571.42859 1524.0
    0.000646 1526.91956 1569.83032 1548.0
    0.000653 1526.85168 1568.39465 1531.0
    0.000657 1526.78369 1567.09717 1522.0
    0.000633 1526.71570 1565.91785 1581.0
    0.000657 1526.64771 1564.76953 1523.0
    0.000648 1526.57959 1563.72534 1543.0
    0.000621 1526.51147 1562.79663 1610.0
    0.000652 1526.44324 1561.96204 1533.0
    0.000658 1526.37500 1561.11194 1520.0
    0.000667 1526.30664 1560.35193 1499.0
    0.000639 1526.23828 1559.63940 1565.0
    0.000640 1526.16980 1558.96423 1562.0
    0.000658 1526.10132 1558.35278 1519.0
    0.000651 1526.03284 1557.77380 1537.0
    0.000638 1525.96423 1557.23193 1567.0
    0.000642 1525.89563 1556.73145 1558.0
    0.000632 1525.82703 1556.27148 1582.0
    0.000662 1525.75830 1555.74500 1510.0
    0.000645 1525.68945 1555.28223 1550.0
    0.000653 1525.62061 1554.86377 1531.0
    0.000631 1525.55176 1554.45215 1584.0
    0.000625 1525.48279 1554.02087 1601.0
    0.000647 1525.41382 1553.62793 1545.0
    0.000675 1525.34473 1553.25293 1482.0
    0.000660 1525.27563 1552.90747 1516.0
    0.000628 1525.20642 1552.54321 1593.0
    0.000639 1525.13733 1552.23291 1565.0
    0.000682 1525.06799 1551.93347 1467.0
    0.000654 1524.99866 1551.64490 1528.0
    0.000641 1524.92932 1551.34949 1560.0
    0.000660 1524.85986 1551.03284 1515.0
    0.000627 1524.79053 1550.65857 1595.0
    0.000652 1524.72095 1550.23181 1533.0
    0.000655 1524.65137 1549.73157 1526.0
    0.000662 1524.58179 1549.09851 1511.0
    0.000630 1524.51208 1548.40833 1587.0
    0.000650 1524.44238 1547.63818 1538.0
    0.000674 1524.37256 1546.82776 1483.0
    0.000675 1524.30273 1546.02917 1481.0
    0.000693 1524.23291 1545.30493 1444.0
    0.000634 1524.16296 1544.65710 1578.0
    0.000658 1524.09302 1544.14514 1519.0
    0.000639 1524.02295 1543.81653 1566.0
    0.000641 1523.95288 1543.66797 1560.0
    0.000686 1523.88269 1543.61206 1457.0
    0.000671 1523.81250 1543.74280 1491.0
    0.000683 1523.74231 1543.92322 1464.0
    0.000672 1523.67200 1544.09875 1487.0
    0.000651 1523.60181 1544.24500 1536.0
    0.000673 1523.53137 1544.41248 1486.0
    0.000673 1523.46094 1544.66528 1485.0
    0.000662 1523.39050 1545.01807 1510.0
    0.000645 1523.31995 1545.51721 1550.0
    0.000650 1523.24939 1546.17859 1538.0
    0.000667 1523.17871 1546.95703 1500.0
    0.000621 1523.10803 1547.87537 1611.0
    0.000652 1523.03723 1548.89331 1534.0
    0.000665 1522.96655 1549.93799 1504.0
    0.000643 1522.89563 1550.90405 1556.0
    0.000643 1522.82483 1551.88892 1555.0
    0.000636 1522.75391 1552.74744 1573.0
    0.000621 1522.68298 1553.45544 1611.0
    0.000623 1522.61194 1554.01733 1606.0
    0.000649 1522.54089 1554.46155 1542.0
    0.000635 1522.46973 1554.82837 1575.0
    0.000657 1522.39856 1555.08081 1521.0
    0.000637 1522.32739 1555.29895 1569.0
    0.000674 1522.25610 1555.42896 1484.0
    0.000641 1522.18481 1555.41809 1561.0
    0.000668 1522.11340 1555.28027 1497.0
    0.000649 1522.04199 1554.98596 1542.0
    0.000651 1521.97058 1554.53760 1537.0
    0.000657 1521.89917 1553.97656 1521.0
    0.000650 1521.82751 1553.35999 1538.0
    0.000645 1521.75598 1552.70288 1550.0
    0.000644 1521.68433 1552.04041 1552.0
    0.000646 1521.61267 1551.45276 1549.0
    0.000655 1521.54089 1550.84045 1526.0
    0.000646 1521.46912 1550.26465 1547.0
    0.000657 1521.39734 1549.71631 1522.0
    0.000642 1521.32544 1549.18457 1557.0
    0.000660 1521.25354 1548.65295 1516.0
    0.000650 1521.18164 1548.10681 1538.0
    0.000669 1521.10962 1547.54114 1494.0
    0.000666 1521.03760 1546.96362 1501.0
    0.000690 1520.96558 1546.39355 1450.0
    0.000690 1520.89343 1545.86365 1450.0
    0.000706 1520.82117 1545.40723 1416.0
    0.000621 1520.74902 1545.02625 1610.0
    0.000637 1520.67676 1544.73401 1569.0
    0.000657 1520.60449 1544.54382 1521.0
    0.000641 1520.53210 1544.37463 1560.0
    0.000649 1520.45972 1544.22009 1542.0
    0.000681 1520.38721 1544.03577 1468.0
    0.000637 1520.31482 1543.78406 1569.0
    0.000673 1520.24231 1543.43750 1485.0
    0.000653 1520.16968 1542.92712 1531.0
    0.000645 1520.09717 1542.41394 1550.0
    0.000637 1520.02454 1541.83374 1569.0
    0.000699 1519.95178 1541.22278 1431.0
    0.000636 1519.87903 1540.60291 1572.0
    0.000640 1519.80627 1539.98083 1562.0
    0.000643 1519.73352 1539.38208 1555.0
    0.000645 1519.66064 1538.83289 1550.0
    0.000666 1519.58777 1538.36218 1501.0
    0.000649 1519.51489 1537.99072 1541.0
    0.000661 1519.44189 1537.72705 1514.0
    0.000652 1519.36890 1537.57007 1533.0
    0.000657 1519.29578 1537.50623 1522.0
    0.000627 1519.22278 1537.52100 1595.0
    0.000648 1519.14966 1537.62817 1544.0
    0.000634 1519.07642 1537.75085 1578.0
    0.000677 1519.00330 1537.89783 1477.0
    0.000633 1518.93005 1538.03625 1579.0
    0.000655 1518.85681 1538.13928 1527.0
    0.000638 1518.78345 1538.17041 1567.0
    0.000675 1518.71008 1538.11426 1481.0
    0.000669 1518.63672 1537.97168 1495.0
    0.000641 1518.56335 1537.77759 1560.0
    0.000641 1518.48987 1537.53333 1559.0
    0.000654 1518.41638 1537.29895 1528.0
    0.000633 1518.34290 1537.12708 1579.0
    0.000626 1518.26929 1537.02539 1598.0
    0.000651 1518.19568 1537.02502 1535.0
    0.000627 1518.12207 1537.16479 1594.0
    0.000641 1518.04846 1537.44666 1560.0
    0.000639 1517.97473 1537.72864 1564.0
    0.000629 1517.90100 1538.06311 1589.0
    0.000670 1517.82727 1538.41040 1492.0
    0.000650 1517.75342 1538.71375 1538.0
    0.000648 1517.67969 1538.97424 1544.0
    0.000669 1517.60583 1539.15942 1494.0
    0.000635 1517.53186 1539.28137 1575.0
    0.000654 1517.45801 1539.36731 1528.0
    0.000632 1517.38403 1539.42407 1582.0
    0.000668 1517.31006 1539.49231 1498.0
    0.000666 1517.23596 1539.58484 1501.0
    0.000639 1517.16199 1539.71741 1566.0
    0.000665 1517.08789 1539.85986 1504.0
    0.000635 1517.01379 1540.07556 1576.0
    0.000612 1516.93970 1540.35425 1634.0
    0.000649 1516.86548 1540.60522 1540.0
    0.000674 1516.79138 1540.82825 1483.0
    0.000621 1516.71716 1541.07874 1611.0
    0.000647 1516.64294 1541.32996 1546.0
    0.000632 1516.56860 1541.61145 1582.0
    0.000621 1516.49426 1541.95874 1611.0
    0.000650 1516.42004 1542.38904 1539.0
    0.000645 1516.34570 1542.92456 1551.0
    0.000626 1516.27136 1543.53442 1597.0
    0.000677 1516.19690 1544.23389 1477.0
    0.000668 1516.12244 1544.93542 1497.0
    0.000660 1516.04810 1545.52209 1516.0
    0.000682 1515.97363 1545.98340 1467.0
    0.000658 1515.89905 1546.06396 1519.0
    0.000667 1515.82458 1545.76270 1499.0
    0.000663 1515.75012 1545.08484 1509.0
    0.000634 1515.67554 1544.11755 1578.0
    0.000635 1515.60095 1542.99731 1574.0
    0.000654 1515.52637 1541.88770 1530.0
    0.000645 1515.45166 1540.87256 1550.0
    0.000673 1515.37708 1540.10938 1485.0
    0.000664 1515.30237 1539.65881 1506.0
    0.000644 1515.22766 1539.52942 1554.0
    0.000681 1515.15308 1539.73755 1468.0
    0.000655 1515.07837 1540.22827 1527.0
    0.000671 1515.00354 1540.93726 1490.0
    0.000643 1514.92883 1541.77795 1555.0
    0.000653 1514.85413 1542.70313 1532.0
    0.000627 1514.77930 1543.59912 1596.0
    0.000640 1514.70447 1544.46301 1563.0
    0.000644 1514.62964 1545.27356 1552.0
    0.000661 1514.55481 1546.03638 1512.0
    0.000661 1514.47998 1546.83337 1514.0
    0.000643 1514.40515 1547.68335 1556.0
    0.000624 1514.33032 1548.59021 1603.0
    0.000595 1514.25537 1549.59692 1681.0
    0.000644 1514.18054 1550.66309 1554.0
    0.000639 1514.10559 1551.77197 1565.0
    0.000655 1514.03064 1552.88550 1527.0
    0.000652 1513.95569 1553.97522 1534.0
    0.000662 1513.88074 1555.02502 1511.0
    0.000629 1513.80579 1555.99707 1590.0
    0.000646 1513.73083 1556.90356 1549.0
    0.000651 1513.65588 1557.69055 1537.0
    0.000662 1513.58093 1558.37903 1511.0
    0.000641 1513.50586 1558.96326 1560.0
    0.000637 1513.43091 1559.41797 1569.0
    0.000614 1513.35596 1559.80579 1628.0
    0.000617 1513.28101 1560.09839 1621.0
    0.000643 1513.20593 1560.33899 1556.0
    0.000634 1513.13086 1560.52246 1578.0
    0.000617 1513.05591 1560.66162 1620.0
    0.000640 1512.98083 1560.76392 1563.0
    0.000641 1512.90576 1560.84338 1560.0
    0.000646 1512.83081 1560.91199 1547.0
    0.000651 1512.75574 1560.98474 1536.0
    0.000611 1512.68066 1561.05896 1636.0
    0.000630 1512.60571 1561.14917 1588.0
    0.000650 1512.53064 1561.22864 1538.0
    0.000647 1512.45557 1561.31384 1546.0
    0.000646 1512.38062 1561.40332 1548.0
    0.000635 1512.30554 1561.51880 1575.0
    0.000622 1512.23047 1561.65259 1609.0
    0.000627 1512.15552 1561.78198 1596.0
    0.000655 1512.08044 1561.88037 1526.0
    0.000629 1512.00537 1561.91394 1590.0
    0.000630 1511.93042 1561.82324 1587.0
    0.000639 1511.85535 1561.54456 1565.0
    0.000658 1511.78040 1561.04431 1519.0
    0.000672 1511.70544 1560.30164 1489.0
    0.000643 1511.63037 1559.33032 1556.0
    0.000670 1511.55542 1558.17920 1493.0
    0.000663 1511.48047 1556.87219 1508.0
    0.000661 1511.40540 1555.55493 1512.0
    0.000633 1511.33044 1554.26770 1579.0
    0.000633 1511.25549 1553.08252 1579.0
    0.000609 1511.18054 1552.05908 1641.0
    0.000616 1511.10571 1551.28198 1624.0
    0.000651 1511.03076 1550.67920 1536.0
    0.000636 1510.95581 1550.26770 1572.0
    0.000635 1510.88098 1550.01929 1576.0
    0.000639 1510.80615 1549.84985 1566.0
    0.000658 1510.73120 1549.68457 1520.0
    0.000652 1510.65637 1549.39331 1533.0
    0.000654 1510.58154 1548.90308 1528.0
    0.000659 1510.50671 1548.20532 1518.0
    0.000631 1510.43201 1547.24756 1585.0
    0.000608 1510.35718 1546.08362 1645.0
    0.000661 1510.28247 1544.84204 1513.0
    0.000643 1510.20776 1543.61951 1555.0
    0.000663 1510.13293 1542.48889 1508.0
    0.000642 1510.05835 1541.53772 1558.0
    0.000668 1509.98364 1540.84021 1498.0
    0.000660 1509.90906 1540.37476 1516.0
    0.000630 1509.83435 1540.17297 1588.0
    0.000651 1509.75977 1540.21179 1537.0
    0.000642 1509.68518 1540.43921 1558.0
    0.000671 1509.61072 1540.81274 1491.0
    0.000667 1509.53613 1541.25012 1500.0
    0.000632 1509.46167 1541.70117 1582.0
    0.000644 1509.38721 1542.13428 1554.0
    0.000650 1509.31274 1542.50281 1538.0
    0.000633 1509.23840 1542.81885 1580.0
    0.000627 1509.16406 1543.09583 1594.0
    0.000653 1509.08972 1543.35632 1531.0
    0.000627 1509.01538 1543.60181 1595.0
    0.000661 1508.94116 1543.84302 1514.0
    0.000648 1508.86694 1544.07764 1543.0
    0.000664 1508.79272 1544.30957 1505.0
    0.000642 1508.71851 1544.53015 1557.0
    0.000620 1508.64441 1544.67798 1613.0
    0.000661 1508.57031 1544.76904 1514.0
    0.000639 1508.49622 1544.80359 1565.0
    0.000643 1508.42224 1544.76001 1556.0
    0.000641 1508.34814 1544.64905 1559.0
    0.000638 1508.27429 1544.49927 1567.0
    0.000626 1508.20044 1544.27844 1598.0
    0.000643 1508.12659 1544.01941 1555.0
    0.000665 1508.05273 1543.72852 1503.0
    0.000681 1507.97900 1543.41956 1469.0
    0.000664 1507.90527 1543.10779 1506.0
    0.000654 1507.83154 1542.80554 1530.0
    0.000633 1507.75793 1542.53015 1581.0
    0.000639 1507.68433 1542.25574 1565.0
    0.000667 1507.61084 1542.09814 1500.0
    0.000644 1507.53735 1542.00610 1552.0
    0.000640 1507.46399 1541.99939 1562.0
    0.000613 1507.39063 1542.11597 1632.0
    0.000641 1507.31726 1542.36426 1560.0
    0.000673 1507.24402 1542.76917 1485.0
    0.000651 1507.17078 1543.33960 1535.0
    0.000650 1507.09766 1544.08789 1539.0
    0.000635 1507.02454 1544.97546 1574.0
    0.000655 1506.95142 1546.00562 1527.0
    0.000657 1506.87842 1547.06689 1522.0
    0.000656 1506.80554 1548.10571 1524.0
    0.000640 1506.73267 1549.01172 1562.0
    0.000625 1506.65991 1549.72510 1600.0
    0.000662 1506.58716 1550.06421 1510.0
    0.000641 1506.51440 1550.11279 1559.0
    0.000641 1506.44189 1549.75891 1560.0
    0.000650 1506.36926 1549.01746 1538.0
    0.000618 1506.29675 1547.95801 1617.0
    0.000657 1506.22437 1546.68604 1523.0
    0.000674 1506.15198 1545.31995 1484.0
    0.000647 1506.07971 1543.97192 1545.0
    0.000641 1506.00757 1542.71533 1559.0
    0.000637 1505.93530 1541.60327 1571.0
    0.000653 1505.86328 1540.73621 1531.0
    0.000672 1505.79126 1539.95740 1489.0
    0.000637 1505.71936 1539.21643 1571.0
    0.000648 1505.64758 1538.60120 1544.0
    0.000661 1505.57581 1537.97498 1513.0
    0.000644 1505.50415 1537.27539 1553.0
    0.000641 1505.43250 1536.45679 1559.0
    0.000639 1505.36096 1535.51880 1566.0
    0.000668 1505.28943 1534.42334 1497.0
    0.000646 1505.21814 1533.23889 1547.0
    0.000646 1505.14685 1532.01563 1549.0
    0.000686 1505.07556 1530.85791 1458.0
    0.000639 1505.00452 1529.76794 1566.0
    0.000644 1504.93347 1528.82483 1553.0
    0.000646 1504.86255 1528.05981 1549.0
    0.000638 1504.79163 1527.51624 1568.0
    0.000639 1504.72095 1527.16516 1566.0
    0.000650 1504.65027 1527.01831 1539.0
    0.000623 1504.57959 1526.98621 1606.0
    0.000675 1504.50916 1527.07642 1482.0
    0.000685 1504.43872 1527.25110 1460.0
    0.000645 1504.36841 1527.47058 1551.0
    0.000674 1504.29822 1527.70923 1483.0
    0.000660 1504.22815 1527.92200 1516.0
    0.000658 1504.15808 1528.09485 1520.0
    0.000668 1504.08826 1528.21387 1497.0
    0.000656 1504.01843 1528.28284 1525.0
    0.000675 1503.94873 1528.27893 1481.0
    0.000644 1503.87915 1528.26758 1552.0
    0.000625 1503.80957 1528.22839 1599.0
    0.000659 1503.74023 1528.18176 1518.0
    0.000661 1503.67090 1528.10120 1514.0
    0.000672 1503.60181 1528.02966 1489.0
    0.000640 1503.53271 1527.92700 1563.0
    0.000649 1503.46375 1527.81458 1540.0
    0.000667 1503.39490 1527.69727 1499.0
    0.000668 1503.32617 1527.56067 1498.0
    0.000655 1503.25757 1527.41528 1526.0
    0.000668 1503.18909 1527.24402 1496.0
    0.000647 1503.12073 1527.03259 1546.0
    0.000678 1503.05237 1526.78857 1476.0
    0.000668 1502.98425 1526.47791 1496.0
    0.000648 1502.91626 1526.17798 1543.0
    0.000649 1502.84839 1525.87170 1540.0
    0.000676 1502.78052 1525.54712 1479.0
    0.000659 1502.71289 1525.22925 1517.0
    0.000669 1502.64539 1524.93640 1494.0
    0.000657 1502.57800 1524.63110 1522.0
    0.000657 1502.51074 1524.42468 1521.0
    0.000645 1502.44360 1524.30823 1551.0
    0.000644 1502.37659 1524.28137 1552.0
    0.000638 1502.30969 1524.35974 1567.0
    0.000680 1502.24304 1524.57922 1471.0
    0.000672 1502.17639 1524.95264 1488.0
    0.000655 1502.10986 1525.49414 1526.0
    0.000661 1502.04358 1526.22546 1514.0
    0.000648 1501.97742 1527.15747 1544.0
    0.000664 1501.91138 1528.29871 1505.0
    0.000661 1501.84546 1529.63452 1512.0
    0.000689 1501.77966 1531.17932 1452.0
    0.000654 1501.71411 1532.95728 1528.0
    0.000667 1501.64868 1534.84644 1500.0
    0.000645 1501.58325 1536.91199 1551.0
    0.000651 1501.51819 1539.03772 1536.0
    0.000652 1501.45313 1541.19885 1534.0
    0.000646 1501.38831 1543.35632 1547.0
    0.000647 1501.32361 1545.39233 1546.0
    0.000632 1501.25903 1547.26697 1582.0
    0.000631 1501.19458 1548.92212 1584.0
    0.000637 1501.13037 1550.30566 1570.0
    0.000644 1501.06628 1551.38770 1554.0
    0.000643 1501.00244 1552.14929 1556.0
    0.000629 1500.93872 1552.60071 1590.0
    0.000658 1500.87512 1552.75525 1519.0
    0.000622 1500.81165 1552.57874 1607.0
    0.000632 1500.74841 1552.30371 1583.0
    0.000666 1500.68530 1551.89258 1502.0
    0.000633 1500.62244 1551.35754 1580.0
    0.000651 1500.55969 1550.77612 1535.0
    0.000664 1500.49707 1550.09534 1505.0
    0.000637 1500.43469 1549.37708 1570.0
    0.000648 1500.37244 1548.59436 1543.0
    0.000658 1500.31042 1547.75952 1520.0
    0.000642 1500.24854 1546.85925 1557.0
    0.000647 1500.18689 1545.88538 1546.0
    0.000668 1500.12549 1544.82532 1498.0
    0.000683 1500.06409 1543.68079 1464.0
    0.000646 1500.00305 1542.44751 1548.0
    0.000642 1499.94202 1541.14160 1557.0
    0.000644 1499.88135 1539.78430 1552.0
    0.000672 1499.82080 1538.40076 1488.0
    0.000651 1499.76038 1537.02307 1536.0
    0.000654 1499.70020 1535.66772 1530.0
    0.000636 1499.64026 1534.36438 1573.0
    0.000664 1499.58057 1533.15149 1507.0
    0.000648 1499.52100 1531.99719 1544.0
    0.000642 1499.46167 1530.93408 1558.0
    0.000656 1499.40247 1529.97400 1525.0
    0.000651 1499.34351 1529.12012 1535.0
    0.000639 1499.28467 1528.34607 1566.0
    0.000655 1499.22620 1527.66187 1526.0
    0.000654 1499.16785 1527.06079 1529.0
    0.000633 1499.10974 1526.53076 1580.0
    0.000660 1499.05176 1526.06677 1516.0
    0.000653 1498.99414 1525.66589 1532.0
    0.000640 1498.93665 1525.31372 1562.0
    0.000633 1498.87939 1524.99133 1580.0
    0.000651 1498.82227 1524.75732 1537.0
    0.000657 1498.76550 1524.58179 1522.0
    0.000635 1498.70886 1524.46997 1574.0
    0.000679 1498.65259 1524.44092 1472.0
    0.000627 1498.59644 1524.50476 1594.0
    0.000637 1498.54053 1524.66931 1569.0
    0.000673 1498.48474 1524.94592 1486.0
    0.000635 1498.42932 1525.34070 1575.0
    0.000660 1498.37415 1525.84656 1516.0
    0.000670 1498.31909 1526.46887 1493.0
    0.000643 1498.26440 1527.19373 1555.0
    0.000652 1498.20996 1528.02039 1533.0
    0.000628 1498.15564 1528.93738 1593.0
    0.000648 1498.10168 1529.93335 1543.0
    0.000635 1498.04785 1530.97815 1574.0
    0.000653 1497.99438 1532.07019 1532.0
    0.000637 1497.94104 1533.19189 1570.0
    0.000633 1497.88806 1534.29590 1581.0
    0.000659 1497.83533 1535.34607 1518.0
    0.000625 1497.78271 1536.32019 1599.0
    0.000623 1497.73047 1537.22229 1604.0
    0.000621 1497.67847 1538.00061 1610.0
    0.000667 1497.62683 1538.64587 1500.0
    0.000654 1497.57532 1539.11218 1529.0
    0.000644 1497.52417 1539.42346 1552.0
    0.000637 1497.47314 1539.54114 1570.0
    0.000646 1497.42249 1539.48376 1549.0
    0.000642 1497.37207 1539.26794 1557.0
    0.000674 1497.32202 1538.91101 1484.0
    0.000634 1497.27209 1538.44214 1578.0
    0.000672 1497.22253 1537.87390 1489.0
    0.000644 1497.17322 1537.21216 1554.0
    0.000644 1497.12427 1536.47742 1552.0
    0.000640 1497.07556 1535.66565 1562.0
    0.000617 1497.02710 1534.75159 1620.0
    0.000660 1496.97888 1533.78564 1516.0
    0.000663 1496.93103 1532.74438 1508.0
    0.000645 1496.88342 1531.65051 1551.0
    0.000635 1496.83618 1530.49902 1576.0
    0.000644 1496.78918 1529.30396 1553.0
    0.000656 1496.74243 1528.10681 1525.0
    0.000650 1496.69604 1526.87036 1539.0
    0.000672 1496.64990 1525.63135 1489.0
    0.000654 1496.60413 1524.40027 1530.0
    0.000682 1496.55872 1523.18848 1467.0
    0.000658 1496.51343 1522.01538 1520.0
    0.000650 1496.46863 1520.88147 1539.0
    0.000660 1496.42407 1519.79309 1516.0
    0.000671 1496.37988 1518.75623 1491.0
    0.000653 1496.33594 1517.79077 1531.0
    0.000672 1496.29236 1516.89368 1488.0
    0.000668 1496.24902 1516.06799 1497.0
    0.000678 1496.20605 1515.32080 1475.0
    0.000664 1496.16345 1514.66504 1507.0
    0.000648 1496.12109 1514.09106 1544.0
    0.000653 1496.07910 1513.60352 1531.0
    0.000646 1496.03748 1513.14673 1549.0
    0.000681 1495.99622 1512.81482 1469.0
    0.000659 1495.95520 1512.52661 1517.0
    0.000653 1495.91455 1512.26941 1531.0
    0.000668 1495.87427 1512.02698 1498.0
    0.000680 1495.83435 1511.78992 1471.0
    0.000639 1495.79468 1511.54846 1566.0
    0.000639 1495.75537 1511.35754 1564.0
    0.000650 1495.71655 1511.08105 1539.0
    0.000660 1495.67798 1510.85852 1515.0
    0.000673 1495.63977 1510.66516 1486.0
    0.000671 1495.60193 1510.50415 1491.0
    0.000684 1495.56445 1510.38281 1463.0
    0.000659 1495.52734 1510.30518 1517.0
    0.000664 1495.49060 1510.28455 1507.0
    0.000650 1495.45422 1510.19873 1538.0
    0.000661 1495.41809 1510.23877 1514.0
    0.000655 1495.38245 1510.30115 1527.0
    0.000667 1495.34717 1510.37354 1499.0
    0.000661 1495.31226 1510.44519 1512.0
    0.000698 1495.27783 1510.50659 1432.0
    0.000652 1495.24365 1510.55591 1534.0
    0.000666 1495.20984 1510.58960 1502.0
    0.000689 1495.17651 1510.64075 1451.0
    0.000690 1495.14355 1510.67175 1449.0
    0.000640 1495.11096 1510.73303 1562.0
    0.000653 1495.07874 1510.83044 1531.0
    0.000710 1495.04700 1510.98206 1408.0
    0.000688 1495.01550 1511.21143 1454.0
    0.000689 1494.98450 1511.51257 1451.0
    0.000669 1494.95398 1511.90662 1494.0
    0.000658 1494.92371 1512.37854 1519.0
    0.000661 1494.89392 1512.93384 1513.0
    0.000672 1494.86462 1513.55444 1489.0
    0.000648 1494.83557 1514.22559 1543.0
    0.000672 1494.80701 1514.94946 1488.0
    0.000666 1494.77893 1515.64539 1502.0
    0.000681 1494.75122 1516.27649 1469.0
    0.000666 1494.72400 1516.87805 1502.0
    0.000675 1494.69714 1517.39197 1481.0
    0.000654 1494.67065 1517.78699 1529.0
    0.000632 1494.64465 1518.06604 1583.0
    0.000671 1494.61914 1518.23291 1491.0
    0.000661 1494.59399 1518.32117 1512.0
    0.000649 1494.56934 1518.36401 1540.0
    0.000654 1494.54517 1518.39661 1530.0
    0.000606 1494.52136 1518.46094 1651.0
    0.000646 1494.49805 1518.58716 1548.0
    0.000630 1494.47510 1518.82080 1587.0
    0.000635 1494.45264 1519.13928 1576.0
    0.000646 1494.43066 1519.56628 1547.0
    0.000682 1494.40918 1520.12878 1466.0
    0.000666 1494.38806 1520.75427 1502.0
    0.000660 1494.36755 1521.38147 1516.0
    0.000691 1494.34741 1522.10779 1448.0
    0.000661 1494.32764 1522.83826 1513.0
    0.000689 1494.30847 1523.52673 1452.0
    0.000667 1494.28979 1524.14063 1500.0
    0.000691 1494.27161 1524.65527 1447.0
    0.000635 1494.25378 1525.03833 1576.0
    0.000662 1494.23657 1525.27966 1510.0
    0.000641 1494.21973 1525.36694 1560.0
    0.000648 1494.20349 1525.30017 1543.0
    0.000622 1494.18774 1525.08655 1609.0
    0.000654 1494.17236 1524.74683 1530.0
    0.000660 1494.15759 1524.30835 1516.0
    0.000671 1494.14331 1523.76770 1490.0
    0.000644 1494.12952 1523.12292 1553.0
    0.000626 1494.11621 1522.52332 1598.0
    0.000654 1494.10339 1521.91846 1529.0
    0.000656 1494.09119 1521.33447 1525.0
    0.000635 1494.07935 1520.79553 1574.0
    0.000655 1494.06812 1520.32153 1526.0
    0.000678 1494.05750 1519.88269 1476.0
    0.000659 1494.04724 1519.52820 1518.0
    0.000613 1494.03760 1519.23462 1632.0
    0.000665 1494.02844 1519.00049 1504.0
    0.000659 1494.01990 1518.81897 1517.0
    0.000646 1494.01184 1518.67761 1548.0
    0.000648 1494.00427 1518.60132 1543.0
    0.000646 1493.99731 1518.54089 1549.0
    0.000678 1493.99084 1518.52234 1476.0
    0.000639 1493.98499 1518.53271 1564.0
    0.000636 1493.97974 1518.58826 1573.0
    0.000630 1493.97498 1518.65576 1588.0
    0.000658 1493.97070 1518.76050 1520.0
    0.000661 1493.96704 1518.88245 1514.0
    0.000677 1493.96399 1519.01917 1478.0
    0.000661 1493.96143 1519.15881 1514.0
    0.000657 1493.95947 1519.28308 1521.0
    0.000640 1493.95813 1519.36523 1562.0
    0.000664 1493.95740 1519.39478 1507.0
    0.000628 1493.95715 1519.35547 1593.0
    0.000667 1493.95752 1519.24219 1500.0
    0.000658 1493.95850 1519.11853 1520.0
    0.000668 1493.96008 1518.88000 1497.0
    0.000681 1493.96216 1518.61365 1468.0
    0.000642 1493.96497 1518.32239 1557.0
    0.000623 1493.96826 1518.04907 1605.0
    0.000669 1493.97217 1517.79565 1494.0
    0.000686 1493.97681 1517.59558 1457.0
    0.000663 1493.98193 1517.48962 1508.0
    0.000639 1493.98767 1517.42383 1566.0
    0.000685 1493.99402 1517.38733 1459.0
    0.000636 1494.00110 1517.39880 1573.0
    0.000677 1494.00867 1517.45825 1478.0
    0.000657 1494.01697 1517.54041 1522.0
    0.000648 1494.02588 1517.66223 1543.0
    0.000674 1494.03540 1517.78528 1483.0
    0.000681 1494.04553 1517.90576 1469.0
    0.000653 1494.05640 1518.04309 1531.0
    0.000665 1494.06775 1518.20239 1504.0
    0.000673 1494.07996 1518.31677 1485.0
    0.000677 1494.09265 1518.39832 1478.0
    0.000643 1494.10608 1518.42468 1556.0
    0.000643 1494.12012 1518.40356 1556.0
    0.000651 1494.13477 1518.24805 1537.0
    0.000653 1494.15015 1517.96936 1531.0
    0.000654 1494.16626 1517.58765 1530.0
    0.000642 1494.18298 1517.14490 1557.0
    0.000688 1494.20032 1516.65076 1453.0
    0.000676 1494.21838 1516.16467 1479.0
    0.000663 1494.23718 1515.72363 1508.0
    0.000642 1494.25659 1515.34741 1558.0
    0.000628 1494.27673 1515.05750 1592.0
    0.000664 1494.29761 1514.86169 1506.0
    0.000668 1494.31909 1514.78479 1498.0
    0.000685 1494.34131 1514.80945 1459.0
    0.000693 1494.36426 1514.93018 1443.0
    0.000644 1494.38794 1515.13391 1552.0
    0.000673 1494.41223 1515.41125 1485.0
    0.000652 1494.43726 1515.74609 1533.0
    0.000680 1494.46301 1516.15662 1471.0
    0.000625 1494.48950 1516.57336 1599.0
    0.000641 1494.51685 1517.07129 1561.0
    0.000666 1494.54480 1517.63232 1502.0
    0.000656 1494.57349 1518.29114 1525.0
    0.000685 1494.60291 1519.07861 1460.0
    0.000630 1494.63306 1520.04126 1588.0
    0.000658 1494.66394 1521.12781 1519.0
    0.000644 1494.69556 1522.34717 1554.0
    0.000675 1494.72803 1523.66211 1482.0
    0.000675 1494.76123 1525.01294 1481.0
    0.000657 1494.79504 1526.33008 1523.0
    0.000652 1494.82983 1527.50562 1533.0
    0.000655 1494.86523 1528.47083 1526.0
    0.000652 1494.90149 1529.16492 1534.0
    0.000662 1494.93848 1529.59290 1510.0
    0.000653 1494.97632 1529.80225 1532.0
    0.000648 1495.01489 1529.89954 1543.0
    0.000648 1495.05420 1529.95203 1544.0
    0.000638 1495.09436 1530.04663 1568.0
    0.000668 1495.13525 1530.22559 1498.0
    0.000675 1495.17700 1530.52832 1482.0
    0.000636 1495.21960 1530.95947 1572.0
    0.000678 1495.26294 1531.55933 1475.0
    0.000662 1495.30713 1532.28101 1511.0
    0.000664 1495.35205 1533.11011 1505.0
    0.000652 1495.39783 1534.00281 1534.0
    0.000646 1495.44446 1534.90259 1547.0
    0.000664 1495.49194 1535.74585 1507.0
    0.000625 1495.54028 1536.45117 1601.0
    0.000643 1495.58936 1536.95947 1555.0
    0.000654 1495.63928 1537.25684 1529.0
    0.000665 1495.69006 1537.30774 1504.0
    0.000646 1495.74170 1537.15356 1549.0
    0.000645 1495.79419 1536.83508 1551.0
    0.000624 1495.84753 1536.39270 1603.0
    0.000658 1495.90186 1535.86511 1520.0
    0.000644 1495.95691 1535.29041 1552.0
    0.000668 1496.01282 1534.68726 1496.0
    0.000657 1496.06970 1534.05298 1521.0
    0.000663 1496.12732 1533.45349 1509.0
    0.000639 1496.18591 1532.87305 1566.0
    0.000654 1496.24536 1532.32117 1530.0
    0.000639 1496.30579 1531.79797 1564.0
    0.000684 1496.36694 1531.30286 1463.0
    0.000631 1496.42920 1530.83044 1585.0
    0.000661 1496.49219 1530.37488 1514.0
    0.000633 1496.55615 1529.93042 1580.0
    0.000654 1496.62097 1529.49402 1530.0
    0.000680 1496.68677 1529.06189 1471.0
    0.000677 1496.75354 1528.63184 1477.0
    . . . 1539.0
_pd_calc_method     "Rietveld Refinement"
_pd_proc_info_data_reduction     ?
_pd_proc_info_datetime     2018-11-21T11:30:17
_pd_proc_info_excluded_regions     ?
_pd_proc_ls_background_function
;   GSAS Background function number 1 with 10 terms.
 Shifted Chebyshev function of 1st kind
      1:    1751.95     2:   -322.287     3:    62.9433     4:   -1.65870
      5:    15.3537     6:   -30.8122     7:    27.0452     8:   -10.7829
      9:    5.15006    10:  -0.147912
;
_pd_proc_ls_peak_cutoff     0.00500
_pd_proc_ls_prof_R_factor     0.0284
_pd_proc_ls_prof_wR_factor     0.0375
_pd_proc_ls_prof_wR_expected     0.0220
_pd_proc_ls_profile_function
;
CW Profile function number 4 with  27 terms
Pseudovoigt profile coefficients as parameterized in
P. Thompson, D.E. Cox & J.B. Hastings (1987). J. Appl.
Cryst.,20,79-83.
Asymmetry correction of L.W. Finger, D.E. Cox & A. P. Jephcoat (1994).
J. Appl. Cryst.,27,892-900.
Microstrain broadening by P.W. Stephens,  (1999). J. Appl.
Cryst.,32,281-289.
#1(GU)   =    2.580 #2(GV)   =    0.000 #3(GW)   =    1.999
#4(GP)   =    0.000 #5(LX)   =    4.181 #6(ptec) =     1.74
#7(trns) =     4.34 #8(shft) =  -2.5167 #9(sfec) =     0.00
#10(S/L) =   0.0235 #11(H/L) =   0.0200 #12(eta) =   0.0000
Peak tails are ignored  where the intensity is below 0.0050 times the peak
  Aniso. broadening axis   0.0   0.0   1.0
;
_pd_proc_ls_special_details
;
     VERSION    6     Thu Jan 17 18:30:50 2013
      DESCR    20307-92-2 NaRbH(C6H5O7) (KADU1716)
    HSTRY  1 EXPEDT  Win32  Dec 18 11:30:20 2013 P PH        LA LO
    HSTRY  2 POWPREF Win32  Dec 18 11:30:22 2013
    HSTRY  3 GENLES  Win32  Dec 18 11:30:28 2013 Sdsq= 0.250E+06 S/E=  1.16
    HSTRY  4 EXPEDT  Win32  Dec 18 11:30:58 2013             L   O
    HSTRY  5 GENLES  Win32  Dec 18 11:31:03 2013 Sdsq= 0.144E+06 S/E=  16.8
    HSTRY  6 EXPEDT  Win32  Dec 18 11:31:17 2013             L   O
    HSTRY  7 POWPREF Win32  Dec 18 11:31:19 2013
    HSTRY  8 GENLES  Win32  Dec 18 11:31:24 2013 Sdsq= 0.379E+05 S/E=  4.09
    HSTRY  9 POWPREF Win32  Dec 18 11:31:42 2013
    HSTRY 10 GENLES  Win32  Dec 18 11:31:52 2013 Sdsq= 0.367E+05 S/E= 0.236E-01
    HSTRY 11 EXPEDT  Win32  Dec 18 11:40:28 2013             LAS  A
    HSTRY 12 POWPREF Win32  Dec 18 11:40:31 2013
    HSTRY 13 GENLES  Win32  Dec 18 11:40:42 2013 Sdsq= 0.267E+05 S/E=  73.1
    HSTRY 14 POWPREF Win32  Dec 18 11:40:47 2013
    HSTRY 15 GENLES  Win32  Dec 18 11:40:58 2013 Sdsq= 0.262E+05 S/E=  2.87
    HSTRY 16 EXPEDT  Win32  Dec 18 11:41:11 2013             L   O
    HSTRY 17 EXPEDT  Win32  Dec 18 11:41:38 2013             L   O
    HSTRY 18 GENLES  Win32  Dec 18 11:41:48 2013 Sdsq= 0.234E+05 S/E=  1.55
    HSTRY 19 EXPEDT  Win32  Dec 18 11:41:59 2013             LA
    HSTRY 20 POWPREF Win32  Dec 18 11:42:02 2013
    HSTRY 21 GENLES  Win32  Dec 18 11:42:13 2013 Sdsq= 0.227E+05 S/E=  1.09
    HSTRY 22 EXPEDT  Win32  Dec 18 11:42:45 2013             LA  O
    HSTRY 23 GENLES  Win32  Dec 18 11:42:56 2013 Sdsq= 0.202E+05 S/E=  42.1
    HSTRY 24 GENLES  Win32  Dec 18 11:43:09 2013 Sdsq= 0.199E+05 S/E=  11.9
    HSTRY 25 EXPEDT  Win32  Dec 18 11:44:09 2013             L   O
    HSTRY 26 GENLES  Win32  Dec 18 11:44:20 2013 Sdsq= 0.190E+05 S/E=  24.6
    HSTRY 27 EXPEDT  Win32  Dec 18 11:44:44 2013             L   O
    HSTRY 28 GENLES  Win32  Dec 18 11:44:55 2013 Sdsq= 0.189E+05 S/E=  14.0
    HSTRY 29 EXPEDT  Win32  Dec 18 11:45:12 2013             L   O
    HSTRY 30 GENLES  Win32  Dec 18 11:45:23 2013 Sdsq= 0.189E+05 S/E=  13.6
    HSTRY 31 EXPEDT  Win32  Dec 18 11:47:34 2013             LA
    HSTRY 32 GENLES  Win32  Dec 18 11:47:45 2013 Sdsq= 0.194E+05 S/E=  2.61
    HSTRY 33 GENLES  Win32  Dec 18 11:48:00 2013 Sdsq= 0.194E+05 S/E= 0.783E-01
    HSTRY 34 EXPEDT  Win32  Dec 18 11:48:20 2013                   F-EDT
    HSTRY 35 EXPEDT  Win32  Dec 18 12:45:46 2013             LA
    HSTRY 36 POWPREF Win32  Dec 18 12:45:49 2013
    HSTRY 37 GENLES  Win32  Dec 18 12:45:58 2013 Sdsq= 0.197E+05 S/E=  4.45
    HSTRY 38 EXPEDT  Win32  Dec 18 12:56:13 2013             L   O
    HSTRY 39 GENLES  Win32  Dec 18 12:56:22 2013 Sdsq= 0.178E+05 S/E=  10.4
    HSTRY 40 GENLES  Win32  Dec 18 12:56:59 2013 Sdsq= 0.178E+05 S/E= 0.555
    HSTRY 41 GENLES  Win32  Dec 18 12:57:10 2013 Sdsq= 0.178E+05 S/E= 0.499E-01
    HSTRY 42 GENLES  Win32  Dec 18 12:57:20 2013 Sdsq= 0.178E+05 S/E= 0.947E-02
    HSTRY 43 GENLES  Win32  Dec 18 13:07:29 2013 Sdsq= 0.178E+05 S/E= 0.820E-02
    HSTRY 44 GENLES  Win32  Dec 18 13:07:41 2013 Sdsq= 0.178E+05 S/E= 0.678E-02
    HSTRY 45 EXPEDT  Win32  Dec 13 09:12:24 2015                         D  C
    HSTRY 46 EXPEDT  Win32  Dec 13 09:35:42 2015             LA
   DSGL CDAT1  DRAD ARAD NOFO
  FOUR CDAT1  DELF Z    1 NOPR   0.00      999.99
  GNLS  RUN on Nov 21 11:29:44 2018    Total cycles run 310       13657.
  GNLS CDAT1  MXCY  9 PRNT 256MARQ1.00
  GNLS SHFTS      0.03      0.01
 AFAC  C     2.310020.8439 1.020010.2075 1.5886  .5687  .865051.6512  .2156 RHF
 AFAC  C_    12.011 .6646       .0035
 AFAC  C_SIZ      1.12      0.92 1.60    3
 AFAC  C_XAB  288.3 170.4 84.13 10.67 7.054 52.30 141.0
 AFAC  C_XF1  0.036 0.027 0.018 0.003 0.002 0.049 0.024-0.001-0.001-0.001
 AFAC  C_XF2  0.021 0.015 0.009 0.002 0.001 0.031 0.012 0.000 0.000 0.000
 AFAC  H    .49300210.5109.32291226.1257.1401913.14236.04081057.7997.003038 SDS
 AFAC  H_     1.008-.3739  20.6  19.2
 AFAC  H_SIZ      0.98      0.78 1.20  118
 AFAC  H_XAB  .6888 .6700 .6548 .6238 .6131 .7240 .6640
 AFAC  H_XF1     0.    0.    0.    0.    0.    0.    0.    0.    0.    0.
 AFAC  H_XF2     0.    0.    0.    0.    0.    0.    0.    0.    0.    0.
 AFAC  K     8.218612.7949 7.4398  .7748 1.0519213.187  .865941.6841 1.4228 RHF
 AFAC  K_    39.098  .367         2.1
 AFAC  K_SIZ      2.58      2.38 2.00  708
 AFAC  K_XAB  27710 17820  9637  1052 524.6 44100 14100
 AFAC  K_XF1  0.091 0.307 0.387 0.201 0.140-0.508 0.353 0.009 0.007-0.002
 AFAC  K_XF2  2.109 1.589 1.066 0.249 0.156 2.844 1.386 0.022 0.020 0.015
 AFAC  O     3.048513.2771 2.2868 5.7011 1.5463  .3239  .867032.9089  .2508 RHF
 AFAC  O_    15.999 .5803      .00019
 AFAC  O_SIZ      1.09      0.89 1.40   96 1.40
 AFAC  O_XAB  988.0 590.6 293.1 30.48 17.21 1730. 478.0
 AFAC  O_XF1  0.093 0.072 0.049 0.011 0.006 0.121 0.063-0.002-0.003-0.003
 AFAC  O_XF2  0.073 0.052 0.032 0.006 0.004 0.106 0.044 0.000 0.000 0.000
 AFAC NA     4.7626 3.2850 3.1736 8.8422 1.2674  .3136 1.1128129.424  .6760 RHF
 AFAC NA_    22.990  .363        .530
 AFAC NA_SIZ      2.10      1.91 2.00   15
 AFAC NA_XAB   3761  2289  1157 112.2 57.34 6130. 1760.
 AFAC NA_XF1  0.230 0.186 0.135 0.036 0.022 0.280 0.167-0.003-0.003-0.004
 AFAC NA_XF2  0.270 0.196 0.124 0.025 0.015 0.383 0.167 0.002 0.002 0.001
 AFAC RB    17.1784 1.7888 9.643517.3151 5.1399  .2748 1.5292164.934 3.4873 RHF
 AFAC RB_    85.468  .709         .38
 AFAC RB_SIZ      2.75      2.55 2.20  007
 AFAC RB_XAB  44240 28090 15090 11780  6434 69800 22200
 AFAC RB_XF1  0.025-0.152-0.469-0.939 0.007 0.106-0.254 0.125 0.115 0.072
 AFAC RB_XF2  3.195 2.396 1.608 2.968 2.002 4.351 2.089 0.356 0.335 0.251
 EXPR  HTYP1  PXC  RSN  ANG
 EXPR  NATYP    5
 EXPR  NHST     3
 EXPR ATYP 1  C           6      1.129.200E-001
 EXPR ATYP 2  H           79.800E-0017.800E-001
 EXPR ATYP 3  O           7      1.598.900E-001
 EXPR ATYP 4  NA          1      2.10      1.91
 EXPR ATYP 5  RB          1      2.75      2.55 2.20  007
 EXPR DELFRL      1001
 EXPR NPHAS     1    0    0    0    0    0    0    0    0
 REFN GDNFT  Reduced CHI**2 =  3.038     for   84 variables
 REFN RESTR      29  423.39
 REFN RPOWD     0.0375    0.0284   4551  13234.        0.0000    0.0000     0
 REFN STATS  Cycle 310 There were  4580 observations. Total CHI**2 = 1.3657E+04
CIF AUTHOR    James A. Kaduk
CRS1    PNAM  Na Rb H (C6 H5 O7)
CRS1   NATOM   22
CRS1  ABC     5.986351  8.410407 10.290322    Y    5
CRS1  ABCSIG  0.000217  0.000333  0.000339
CRS1  ANGLES   74.7980   76.7556   72.8781
CRS1  ANGSIG    0.0030    0.0031    0.0018
CRS1  AT  1A  C         0.591631  0.505088  0.674231  1.000000C1         2 086
CRS1  AT  1B  0.020454                                                    I XU
CRS1  AT  2A  C         0.555614  0.597412  0.787817  1.000000C2         2 086
CRS1  AT  2B  0.003241                                                    I XU
CRS1  AT  3A  C         0.765495  0.676200  0.770057  1.000000C3         2 086
CRS1  AT  3B  0.003241                                                    I XU
CRS1  AT  4A  C         0.743569  0.737343  0.901976  1.000000C4         2 086
CRS1  AT  4B  0.003241                                                    I XU
CRS1  AT  5A  C         0.904974  0.851353  0.888026  1.000000C5         2 086
CRS1  AT  5B  0.020454                                                    I XU
CRS1  AT  6A  C         0.751179  0.831296  0.648652  1.000000C6         2 086
CRS1  AT  6B  0.020454                                                    I XU
CRS1  AT  7A  H         0.653600  0.448100  0.889500  1.000000H7         2 006
CRS1  AT  7B  0.004210                                                    I  U
CRS1  AT  8A  H         0.457000  0.617100  0.837700  1.000000H8         2 006
CRS1  AT  8B  0.004210                                                    I  U
CRS1  AT  9A  H         0.793700  0.637200  0.984400  1.000000H9         2 006
CRS1  AT  9B  0.004210                                                    I  U
CRS1  AT 10A  H         0.589300  0.800400  0.922500  1.000000H10        2 006
CRS1  AT 10B  0.004210                                                    I  U
CRS1  AT 11A  O         0.507397  0.585139  0.567005  1.000000O11        2 086
CRS1  AT 11B  0.020454                                                    I XU
CRS1  AT 12A  O         0.656874  0.344094  0.696716  1.000000O12        2 086
CRS1  AT 12B  0.020454                                                    I XU
CRS1  AT 13A  O         0.898086  0.913110  0.990014  1.000000O13        2 086
CRS1  AT 13B  0.020454                                                    I XU
CRS1  AT 14A  O         1.044544  0.887476  0.777122  1.000000O14        2 086
CRS1  AT 14B  0.020454                                                    I XU
CRS1  AT 15A  O         0.913846  0.827469  0.545072  1.000000O15        2 086
CRS1  AT 15B  0.020454                                                    I XU
CRS1  AT 16A  O         0.559694  0.945819  0.643356  1.000000O16        2 086
CRS1  AT 16B  0.020454                                                    I XU
CRS1  AT 17A  O         0.982768  0.553308  0.746941  1.000000O17        2 086
CRS1  AT 17B  0.020451                                                    I XU
CRS1  AT 18A  H         1.145300  0.603800  0.788700  1.000000H18        2 006
CRS1  AT 18B  0.026579                                                    I  U
CRS1  AT 19A  NA        0.273992  0.871531  0.558585  1.000000Na19       2 086
CRS1  AT 19B  0.038281                                                    I XU
CRS1  AT 20A  RB        0.182789  0.221488  0.714754  1.000000Rb20       2 086
CRS1  AT 20B  0.059642                                                    I XU
CRS1  AT 21A  H         0.500000  0.500000  0.500000  1.000000H21        1 000
CRS1  AT 21B  0.030000                                                    I
CRS1  AT 22A  H         1.000000  1.000000  1.000000  1.000000H22        1 000
CRS1  AT 22B  0.030000                                                    I
CRS1  CELVOL        471.280          0.032
CRS1  CHMF 1  C            12.00
CRS1  CHMF 2  H            12.00
CRS1  CHMF 3  O            14.00
CRS1  CHMF 4  NA            2.00
CRS1  CHMF 5  RB            2.00
CRS1  FMHST1  1
CRS1  FMPCTL   32   40   52   -2   -3   -3   34   23   55
CRS1  OD        4   14    0 NNNY    0    5    0.0000    0.0000    0.0000
CRS1  OD  1A   2  0 -2   2  0 -1   2  0  0   2  0  1   2  0  2   4  0 -4
CRS1  OD  1B    0.0974   -0.1196    0.2513   -0.0487   -0.2066   -0.0899
CRS1  OD  1C0.7576E-020.1210E-010.1051E-010.6353E-020.9316E-020.1558E-01
CRS1  OD  2A   4  0 -3   4  0 -2   4  0 -1   4  0  0   4  0  1   4  0  2
CRS1  OD  2B   -0.1421    0.0831    0.0261    0.3815    0.1193   -0.0545
CRS1  OD  2C0.1041E-010.1258E-010.1728E-010.1715E-010.1099E-010.1308E-01
CRS1  OD  3A   4  0  3   4  0  4
CRS1  OD  3B    0.1245    0.0380
CRS1  OD  3C0.1434E-010.9615E-02
CRS1  SG SYM  P -1
CRS1  SPAXIS    0    0    1
HAP1 1 ZONE     0    0    0    0
HAP1 1EXTPOW    0.00000E+00    N    0
HAP1 1MASSFR    1.0000    0.0000
HAP1 1NAXIS     1
HAP1 1PHSFR      222.97        Y    0
HAP1 1PRCF      4   27   0.00500    8NNNNYYNYNYNNNNNNNNNNNNNNNNNNNNNNNNNN
HAP1 1PRCF 1   0.258000E+01   0.000000E+00   0.199900E+01   0.000000E+00
HAP1 1PRCF 2   0.418145E+01   0.174338E+01   0.434170E+01  -0.251672E+01
HAP1 1PRCF 3   0.000000E+00   0.234664E-01   0.200000E-01   0.000000E+00
HAP1 1PRCF 4   0.182320E+00   0.159665E+00   0.211190E-01   0.261821E-01
HAP1 1PRCF 5   0.102408E+00   0.760129E-01   0.301345E-01   0.100394E-01
HAP1 1PRCF 6  -0.771510E-01  -0.175013E+00  -0.171875E+00  -0.428333E-01
HAP1 1PRCF 7  -0.412303E-01   0.128062E+00  -0.910434E-01
HAP1 1PREFO1  1.000000  1.000000  0.000000  0.000000  1.000000   NN    0    0
HAP1 1RADDAM    0.00000E+00    N    0      0.00
HST  1  HFIL  kadu1716.gsas
HST  1  HNAM  20307-92-2 NaRbHcit (30,10,0.6,2.5,3) JAK
HST  1  IFIL  c:\zjak01\iitd26.prm
HST  1 BANK     1
HST  1 BIGFO   0.245435E+06
HST  1 CHANS       149         1      4551 108971520      4701    0    0
HST  1 EPHAS    0    0    0    0    0    0    0    0    0    Y
HST  1 ICONR  1.540593  1.544451      -0.340       0       0.5   0       0
HST  1 ICONS  1.540593  1.544451      -0.340       0       0.5   0    0.50000
HST  1 INAME  D2
HST  1 IRAD     3
HST  1 MAXRF  149
HST  1 NEXC     2
HST  1 NFOBS 1966    0    0    0    0    0    0    0    0
HST  1 NPHAS    1    0    0    0    0    0    0    0    0
HST  1 NREF  1966    1.0055    Y    Y
HST  1 R-FAC 1966   0.13613   3.433889E+07
HST  1 RPOWD    0.0375    0.0284   4551  13234.        0.0000    0.0000    0
HST  1 TRNGE   8.00969  99.98339
HST  1 WREXP    0.0220
HST  1ABSCOR   0.000000E+00   0.000000E+00    N    0
HST  1BAKGD     1   10    Y    5    Y
HST  1BAKGD1   0.175195E+04  -0.322287E+03   0.629433E+02  -0.165870E+01
HST  1BAKGD2   0.153537E+02  -0.308122E+02   0.270452E+02  -0.107829E+02
HST  1BAKGD3   0.515006E+01  -0.147912E+00
HST  1CHI       0.0000
HST  1DETAZM    0.0000
HST  1EXC  1     0.000     8.000
HST  1EXC  2   100.000  1000.000
HST  1EXMNMX   1.00000   1.00000
HST  1HSCALE     1.0000        N    0
HST  1I HEAD  SRM 660a LaB6 22 Feb 2015 0.6 mm div 2.5 Soller
HST  1I ITYP    0    1.0000  130.0000         1
HST  1MNREF     0    1.0062
HST  1ODMNMX   0.54177   1.64415
HST  1OMEGA     0.0000    Y
HST  1PHI       0.0000
HST  1PRCF1     2   18      0.01
HST  1PRCF11   1.524000E+00  -0.113000E+00   1.413000E+00   2.085000E+00
HST  1PRCF12   3.275000E+00   3.451000E+00   3.909000E+00   0.000000E+00
HST  1PRCF13   0.000000E+00   0.000000E+00   0.000000E+00   0.000000E+00
HST  1PRCF14   0.000000E+00   0.000000E+00   0.000000E+00   0.000000E+00
HST  1PRCF15   0.000000E+00   0.000000E+00
HST  1PRCF2     3   13      0.01
HST  1PRCF21   5.191000E+00  -6.140000E+00   3.970000E+00   0.000000E+00
HST  1PRCF22   2.259000E+00   3.004000E+00   0.201000E-01   0.201000E-01
HST  1PRCF23   2.207600E+00   0.000000E+00   0.000000E+00   0.000000E+00
HST  1PRCF24   0.000000E+00
HST  1PRCF3     4   12      0.01
HST  1PRCF31   7.204000E+00  -2.303000E+00   1.801000E+00   0.000000E+00
HST  1PRCF32   3.387000E+00   0.000000E+00   2.360700E+00   0.000000E+00
HST  1PRCF33   0.000000E+00   0.212300E-01   0.212000E-01   0.900000E+00
HST  1RSP    0.0351 0.0301 0.0320 0.0316 0.0287 0.0243 0.0232 0.0210 0.0200
HST  1RSPA   0.0469 0.0305 0.0344 0.0344 0.0332 0.0267 0.0267 0.0247 0.0250
HST  1RSPTT   8.01 18.22 28.43 38.65 48.88 59.09 69.32 79.55 89.76 99.98
HST  1RSPW   0.0468 0.0399 0.0432 0.0396 0.0368 0.0304 0.0293 0.0263 0.0249
HST  1RSPWA  0.0638 0.0363 0.0454 0.0439 0.0489 0.0376 0.0375 0.0354 0.0366
HST  1TRMNMX   1.00000   1.00000
HST  2  HNAM  Bond distance restraints
HST  2 FACTR    100.000
HST  2 NBNDS   12
HST  2 RMSD    12    0.0040    50.4738
HST  2BD0001  1    1    2  1  0  0  0  0 1.510 0.010
HST  2BD0002  1    4    5  1  0  0  0  0 1.510 0.010
HST  2BD0003  1    3    6  1  0  0  0  0 1.550 0.010
HST  2BD0004  1    3   17  1  0  0  0  0 1.420 0.020
HST  2BD0005  1    2    3  1  0  0  0  0 1.540 0.010
HST  2BD0006  1    3    4  1  0  0  0  0 1.540 0.010
HST  2BD0007  1    1   11  1  0  0  0  0 1.270 0.020
HST  2BD0008  1    1   12  1  0  0  0  0 1.270 0.020
HST  2BD0009  1    5   13  1  0  0  0  0 1.270 0.020
HST  2BD000A  1    5   14  1  0  0  0  0 1.270 0.020
HST  2BD000B  1    6   15  1  0  0  0  0 1.270 0.020
HST  2BD000C  1    6   16  1  0  0  0  0 1.270 0.020
HST  3  HNAM  Bond angle restraints
HST  3 FACTR    100.000
HST  3 NANGS   17
HST  3 RMSD    17    1.4051    372.915
HST  3AN   1    1    3    109.00      3.00  0001  0002  0003
HST  3AN   2    1    3    109.00      3.00  0003  0004  0005
HST  3AN   3    1    3    109.00      3.00  0002  0003  0004
HST  3AN   4    1    3    109.00      3.00  0002  0003  0006
HST  3AN   5    1    3    109.00      3.00  0002  0003  0011
HST  3AN   6    1    3    109.00      3.00  0004  0003  0006
HST  3AN   7    1    3    109.00      3.00  0004  0003  0011
HST  3AN   8    1    3    109.00      3.00  0011  0003  0006
HST  3AN   9    1    3    120.00      3.00  000B  0001  000C
HST  3AN  10    1    3    120.00      3.00  000B  0001  0002
HST  3AN  11    1    3    120.00      3.00  000C  0001  0002
HST  3AN  12    1    3    120.00      3.00  000D  0005  000E
HST  3AN  13    1    3    120.00      3.00  000D  0005  0004
HST  3AN  14    1    3    120.00      3.00  000E  0005  0004
HST  3AN  15    1    3    120.00      3.00  000F  0006  0010
HST  3AN  16    1    3    120.00      3.00  000F  0006  0003
HST  3AN  17    1    3    120.00      3.00  0010  0006  0003
LNCN   1   1  1  2UISO  1.00001  3UISO  1.00001  4UISO  1.00001  7UISO  1.3000
LNCN   1   2  1  8UISO  1.30001  9UISO  1.30001 10UISO  1.3000
LNCN   2   1  1  1UISO  1.00001 11UISO  1.00001 12UISO  1.00001  5UISO  1.0000
LNCN   2   2  1 13UISO  1.00001 14UISO  1.00001  6UISO  1.00001 15UISO  1.0000
LNCN   2   3  1 16UISO  1.00001 17UISO  1.00001 18UISO  1.3000
ZZZZZZZZZZZZ  Last EXP file record
;
_pd_proc_number_of_points     4701
_pd_spec_mount_mode     reflection
_pd_spec_mounting     'standard holder'
_pd_spec_shape     flat_sheet
_pd_spec_size_axial     24
_pd_spec_size_equat     24
_pd_spec_size_thick     3
loop_
    _atom_site_type_symbol
    _atom_site_label
    _atom_site_fract_x
    _atom_site_fract_y
    _atom_site_fract_z
    _atom_site_U_iso_or_equiv
    _atom_site_thermal_displace_type
    _atom_site_occupancy
    _atom_site_symmetry_multiplicity
    C C1 0.592(2)   0.5051(13) 0.6742(10) 0.021(2)   Uiso 1.0 2
    C C2 0.556(2)   0.5974(17) 0.7878(10) 0.003(6) Uiso 1.0 2
    C C3 0.7655(17) 0.6762(10) 0.7701(7) 0.003(6) Uiso 1.0 2
    C C4 0.744(2)   0.7373(16) 0.9020(8) 0.003(6) Uiso 1.0 2
    C C5 0.905(3)   0.851(3)   0.8880(9) 0.021(2)   Uiso 1.0 2
    C C6 0.7512(17) 0.8313(11) 0.6487(8) 0.021(2)   Uiso 1.0 2
    H H7 0.54367 0.50387 0.89029 0.004(7) Uiso 1.0 2
    H H8 0.38434 0.70246 0.78480 0.004(7) Uiso 1.0 2
    H H9 0.79156 0.62260 0.98785 0.004(7) Uiso 1.0 2
    H H10 0.55240 0.80973 0.93127 0.004(7) Uiso 1.0 2
    O O11 0.507(2)   0.5851(14) 0.5670(8) 0.021(2)   Uiso 1.0 2
    O O12 0.657(3)   0.3441(14) 0.6967(12) 0.021(2)   Uiso 1.0 2
    O O13 0.898(3)   0.9131(19) 0.9900(15) 0.021(2)   Uiso 1.0 2
    O O14 1.045(2)   0.8875(18) 0.7771(10) 0.021(2)   Uiso 1.0 2
    O O15 0.914(3)   0.8275(16) 0.5451(11) 0.021(2)   Uiso 1.0 2
    O O16 0.5597(18) 0.9458(15) 0.6434(12) 0.021(2)   Uiso 1.0 2
    O O17 0.983(2)   0.5533(13) 0.7469(11) 0.021(2)   Uiso 1.0 2
    H H18 1.06896 0.61913 0.65793 0.027(3)   Uiso 1.0 2
    Na Na19 0.2740(17) 0.8715(12) 0.5586(9) 0.038(5) Uiso 1.0 2
    Rb Rb20 0.1828(6) 0.2215(5) 0.7148(3)   0.060(2)   Uiso 1.0 2
    H H21 0.5 0.5 0.5 0.03 Uiso 1.0 1
    H H22 1.0 1.0 1.0 0.03 Uiso 1.0 1
_geom_special_details     ?
loop_
    _geom_bond_atom_site_label_1
    _geom_bond_atom_site_label_2
    _geom_bond_site_symmetry_1
    _geom_bond_site_symmetry_2
    _geom_bond_distance
    _geom_bond_publ_flag
    C1 C2 . 1_555 1.5091(17) n
    C1 O11 . 1_555 1.261(3)   n
    C1 O12 . 1_555 1.267(3)   n
    C2 C1 . 1_555 1.5091(17) n
    C2 C3 . 1_555 1.5403(17) n
    C3 C2 . 1_555 1.5403(17) n
    C3 C4 . 1_555 1.5392(17) n
    C3 C6 . 1_555 1.5486(17) n
    C3 O17 . 1_555 1.419(3)   n
    C4 C3 . 1_555 1.5392(17) n
    C4 C5 . 1_555 1.5111(17) n
    C5 C4 . 1_555 1.5111(17) n
    C5 O13 . 1_555 1.275(3)   n
    C5 O14 . 1_555 1.274(3)   n
    C6 C3 . 1_555 1.5486(17) n
    C6 O15 . 1_555 1.269(3)   n
    C6 O16 . 1_555 1.263(3)   n
    O11 C1 . 1_555 1.261(3)   n
    O11 Na19 . 1_555 2.393(16) n
    O11 Rb20 . -1_666 3.366(12) n
    O12 C1 . 1_555 1.267(3)   n
    O12 C2 . 1_555 2.411(8) n
    O12 Rb20 . 1_555 3.246(14) n
    O12 Rb20 . 1_655 3.044(13) n
    O13 C5 . 1_555 1.275(3)   n
    O13 Rb20 . -1_667 2.931(16) n
    O13 H22 . 1_555 1.117(10) n
    O14 C4 . 1_555 2.433(14) n
    O14 C5 . 1_555 1.274(3)   n
    O14 Na19 . 1_655 2.366(13) n
    O14 Rb20 . 1_665 3.028(14) n
    O15 C6 . 1_555 1.269(3)   n
    O15 Na19 . 1_655 2.332(16) n
    O15 Na19 . -1_676 2.504(13) n
    O15 Rb20 . -1_666 3.013(16) n
    O16 C3 . 1_555 2.429(6) n
    O16 C6 . 1_555 1.263(3)   n
    O16 O15 . 1_555 2.193(8) n
    O16 O16 . -1_676 3.04(2)   n
    O16 Na19 . 1_555 2.382(17) n
    O16 Na19 . -1_676 2.439(13) n
    O16 Rb20 . 1_565 2.839(11) n
    O17 C3 . 1_555 1.419(3)   n
    O17 Rb20 . 1_655 2.769(10) n
    Na19 O11 . 1_555 2.393(16) n
    Na19 O12 . -1_666 3.453(14) n
    Na19 O14 . 1_455 2.366(13) n
    Na19 O15 . 1_455 2.332(16) n
    Na19 O15 . -1_676 2.504(13) n
    Na19 O16 . 1_555 2.382(17) n
    Na19 O16 . -1_676 2.439(13) n
    Rb20 O11 . -1_666 3.366(12) n
    Rb20 O12 . 1_455 3.044(13) n
    Rb20 O12 . 1_555 3.246(14) n
    Rb20 O13 . -1_667 2.931(16) n
    Rb20 O14 . 1_445 3.028(14) n
    Rb20 O15 . -1_666 3.013(16) n
    Rb20 O16 . 1_545 2.839(11) n
    Rb20 O17 . 1_455 2.769(10) n
loop_
    _geom_angle_atom_site_label_1
    _geom_angle_atom_site_label_2
    _geom_angle_atom_site_label_3
    _geom_angle_site_symmetry_1
    _geom_angle_site_symmetry_2
    _geom_angle_site_symmetry_3
    _geom_angle
    _geom_angle_publ_flag
    C2 C1 O11 1_555 . 1_555 118.7(8) n
    C2 C1 O12 1_555 . 1_555 120.3(6) n
    O11 C1 O12 1_555 . 1_555 119.1(7) n
    C1 C2 C3 1_555 . 1_555 109.8(5) n
    C2 C3 C4 1_555 . 1_555 107.2(4) n
    C2 C3 C6 1_555 . 1_555 110.0(4) n
    C2 C3 O17 1_555 . 1_555 110.1(5) n
    C4 C3 C6 1_555 . 1_555 108.9(5) n
    C4 C3 O17 1_555 . 1_555 110.8(5) n
    C6 C3 O17 1_555 . 1_555 109.9(4) n
    C3 C4 C5 1_555 . 1_555 113.0(7) n
    C4 C5 O13 1_555 . 1_555 118.6(6) n
    C4 C5 O14 1_555 . 1_555 121.5(11) n
    O13 C5 O14 1_555 . 1_555 119.9(8) n
    C3 C6 O15 1_555 . 1_555 119.6(5) n
    C3 C6 O16 1_555 . 1_555 119.2(5) n
    O15 C6 O16 1_555 . 1_555 120.1(6) n
    C1 O11 Na19 1_555 . 1_555 118.5(9) n
    C1 O11 Rb20 1_555 . -1_666 123.9(10) n
    Na19 O11 Rb20 1_555 . -1_666 81.1(4) n
    C1 O12 Rb20 1_555 . 1_555 105.2(8) n
    C1 O12 Rb20 1_555 . 1_655 110.5(10) n
    Rb20 O12 Rb20 1_555 . 1_655 144.3(4) n
    C5 O13 Rb20 1_555 . -1_667 132.3(10) n
    C5 O14 Na19 1_555 . 1_655 160.1(13) n
    C5 O14 Rb20 1_555 . 1_665 118.0(12) n
    Na19 O14 Rb20 1_655 . 1_665 81.6(5) n
    C6 O15 Na19 1_555 . 1_655 118.8(12) n
    C6 O15 Na19 1_555 . -1_676 90.6(6) n
    C6 O15 Rb20 1_555 . -1_666 119.3(11) n
    Na19 O15 Na19 1_655 . -1_676 97.1(6) n
    Na19 O15 Rb20 1_655 . -1_666 121.9(4) n
    Na19 O15 Rb20 -1_676 . -1_666 79.8(4) n
    C6 O16 Na19 1_555 . 1_555 112.9(12) n
    C6 O16 Na19 1_555 . -1_676 93.8(6) n
    C6 O16 Rb20 1_555 . 1_565 158.9(12) n
    Na19 O16 Na19 1_555 . -1_676 101.9(5) n
    Na19 O16 Rb20 1_555 . 1_565 85.5(4) n
    Na19 O16 Rb20 -1_676 . 1_565 92.3(4) n
    O11 Na19 O14 1_555 . 1_455 107.9(5) n
    O11 Na19 O15 1_555 . 1_455 97.9(6) n
    O11 Na19 O15 1_555 . -1_676 158.0(5) n
    O11 Na19 O16 1_555 . 1_555 92.2(5) n
    O11 Na19 O16 1_555 . -1_676 108.6(6) n
    O14 Na19 O15 1_455 . 1_455 75.6(5) n
    O14 Na19 O15 1_455 . -1_676 93.6(5) n
    O14 Na19 O16 1_455 . 1_555 84.7(5) n
    O14 Na19 O16 1_455 . -1_676 140.0(6) n
    O15 Na19 O15 1_455 . -1_676 82.9(6) n
    O15 Na19 O16 1_455 . 1_555 159.9(7) n
    O15 Na19 O16 1_455 . -1_676 114.6(6) n
    O15 Na19 O16 -1_676 . 1_555 94.3(7) n
    O15 Na19 O16 -1_676 . -1_676 52.7(2)   n
    O16 Na19 O16 1_555 . -1_676 78.1(5) n
    O11 Rb20 O12 -1_666 . 1_455 109.5(3)   n
    O11 Rb20 O12 -1_666 . 1_555 53.0(3)   n
    O11 Rb20 O13 -1_666 . -1_667 151.0(3)   n
    O11 Rb20 O14 -1_666 . 1_445 130.8(3)   n
    O11 Rb20 O15 -1_666 . -1_666 67.2(3)   n
    O11 Rb20 O16 -1_666 . 1_545 77.9(3)   n
    O11 Rb20 O17 -1_666 . 1_455 82.2(3)   n
    O12 Rb20 O12 1_455 . 1_555 144.3(4) n
    O12 Rb20 O13 1_455 . -1_667 93.8(4) n
    O12 Rb20 O14 1_455 . 1_445 78.6(3)   n
    O12 Rb20 O15 1_455 . -1_666 68.6(3)   n
    O12 Rb20 O16 1_455 . 1_545 135.6(4) n
    O12 Rb20 O17 1_455 . 1_455 66.2(4) n
    O12 Rb20 O13 1_555 . -1_667 98.0(3)   n
    O12 Rb20 O14 1_555 . 1_445 137.1(3)   n
    O12 Rb20 O15 1_555 . -1_666 117.4(3)   n
    O12 Rb20 O16 1_555 . 1_545 76.0(3)   n
    O12 Rb20 O17 1_555 . 1_455 79.7(3)   n
    O13 Rb20 O14 -1_667 . 1_445 69.3(3)   n
    O13 Rb20 O15 -1_667 . -1_666 140.0(3)   n
    O13 Rb20 O16 -1_667 . 1_545 97.6(4) n
    O13 Rb20 O17 -1_667 . 1_455 92.2(4) n
    O14 Rb20 O15 1_445 . -1_666 72.0(3)   n
    O14 Rb20 O16 1_445 . 1_545 66.0(4) n
    O14 Rb20 O17 1_445 . 1_455 139.1(4) n
    O15 Rb20 O16 -1_666 . 1_545 75.4(4) n
    O15 Rb20 O17 -1_666 . 1_455 110.9(4)   n
    O16 Rb20 O17 1_545 . 1_455 154.8(3)   n
data_kadu1716_DFT
_database_code_depnum_ccdc_archive 'CCDC 1890746'
_audit_creation_method     'Materials Studio'
_chemical_formula_sum     'C6 H6 Na O7 Rb'
_chemical_formula_iupac     'C6 H6 Na O7 Rb'
_chemical_formula_weight     298.57
_symmetry_cell_setting     triclinic
_symmetry_space_group_name_H-M     'P-1'
loop_
    _symmetry_equiv_pos_as_xyz
    x,y,z
    -x,-y,-z
_cell_length_a     5.9859
_cell_length_b     8.4102
_cell_length_c     10.2904
_cell_angle_alpha     74.7995
_cell_angle_beta     76.7573
_cell_angle_gamma     72.8749
_cell_volume     471.234
_cell_formula_units_Z     2
loop_
    _atom_site_type_symbol
    _atom_site_label
    _atom_site_fract_x
    _atom_site_fract_y
    _atom_site_fract_z
    _atom_site_U_iso_or_equiv
    _atom_site_adp_type
    _atom_site_occupancy
    C C1 0.58312 0.48855 0.68564 0.01800 Uiso 1.00
    C C2 0.57651 0.57925 0.79638 0.00600 Uiso 1.00
    C C3 0.76841 0.67872 0.76846 0.00600 Uiso 1.00
    C C4 0.73694 0.75315 0.89436 0.00600 Uiso 1.00
    C C5 0.90081 0.86416 0.88638 0.01800 Uiso 1.00
    C C6 0.74570 0.82427 0.63974 0.01800 Uiso 1.00
    H H7 0.60167 0.48235 0.88975 0.00700 Uiso 1.00
    H H8 0.40172 0.66683 0.81269 0.00700 Uiso 1.00
    H H9 0.76305 0.64923 0.98397 0.00700 Uiso 1.00
    H H10 0.55518 0.83019 0.91496 0.00700 Uiso 1.00
    O O11 0.50420 0.58854 0.57498 0.01800 Uiso 1.00
    O O12 0.65090 0.33239 0.70086 0.01800 Uiso 1.00
    O O13 0.87388 0.91272 0.99960 0.01800 Uiso 1.00
    O O14 1.04257 0.90330 0.78197 0.01800 Uiso 1.00
    O O15 0.91969 0.81409 0.54210 0.01800 Uiso 1.00
    O O16 0.56046 0.94323 0.63928 0.01800 Uiso 1.00
    O O17 0.99694 0.56509 0.74766 0.01800 Uiso 1.00
    H H18 1.06896 0.61913 0.65793 0.02340 Uiso 1.00
    Na Na19 0.25929 0.87959 0.56024 0.02900 Uiso 1.00
    Rb Rb20 0.19358 0.22247 0.71319 0.05030 Uiso 1.00
    H H21 0.50000 0.50000 0.50000 0.03000 Uiso 1.00
    H H22 1.00000 1.00000 1.00000 0.03000 Uiso 1.00
loop_
    _geom_bond_atom_site_label_1
    _geom_bond_atom_site_label_2
    _geom_bond_site_symmetry_2
    _geom_bond_distance
    C1 C2 . 1.516
    C1 O11 . 1.318
    C1 O12 . 1.233
    C2 C3 . 1.546
    C2 H7 . 1.092
    C2 H8 . 1.094
    C3 C4 . 1.533
    C3 C6 . 1.551
    C3 O17 . 1.426
    C4 C5 . 1.517
    C4 H9 . 1.096
    C4 H10 . 1.095
    C5 O13 . 1.294
    C5 O14 . 1.243
    C6 O15 . 1.271
    C6 O16 . 1.256
    O11 H21 . 1.213
    O13 H22 . 1.199
    O17 H18 . 0.979
    H21 O11 2_666 1.213
    H22 O13 2_777 1.199
loop_
    _geom_hbond_atom_site_label_D
    _geom_hbond_atom_site_label_H
    _geom_hbond_atom_site_label_A
    _geom_hbond_distance_DH
    _geom_hbond_distance_HA
    _geom_hbond_distance_DA
    _geom_hbond_angle_DHA
    O13 H22 O13 1.199 1.199 2.398 180.0
    O11 H21 O11 1.213 1.213 2.426 180.0
    O17 H18 O15 0.979 1.873 2.575 126.2
    O17 H18 O11 0.979 2.507 3.180 125.8
    C2 H8 O14 1.094 2.478 3.541 163.7
data_ACIG017_publ
_database_code_depnum_ccdc_archive 'CCDC 1890747'
_audit_creation_method     "from EXP file using GSAS2CIF"
_journal_data_validation_number     ?
_journal_date_recd_electronic     2018-11-23
_journal_date_accepted     2019-01-12
_journal_name_full     'Acta Crystallographica, Section E'
_journal_year     2019
_journal_volume     75
_journal_issue      2
_journal_page_first     223
_journal_page_last     227
_journal_paper_category     GM
_journal_paper_doi     10.1107/S205698901900063X
_journal_coeditor_code     VN2138
_publ_contact_author_name     'James A. Kaduk'
_publ_contact_author_address
;
North Central College
131 S. Loomis St.
Naperville IL 60540 USA
;
_publ_contact_author_email     kaduk@polycrystallography.com
_publ_contact_author_fax     ?
_publ_contact_author_phone     1-630-605-0274
_publ_section_title
;
Sodium caesium hydrogen citrate, NaCsHC~6~H~5~O~7~
;
_publ_section_title_footnote     .
loop_
    _publ_author_name
    _publ_author_footnote
    _publ_author_address
    'Cigler, Andrew J.' . .
    'Kaduk, James A.' .
;Department of Chemistry, North Central College, 131 S. Loomis St., Naperville
 IL 60540 USA
;
_pd_block_id     2018-11-24T10:38|ACIG017|Andy_Cigler|NCCPAN
_chemical_name_systematic     'Poly[(\m-hydrogen citrato)caesiumsodium]'
_chemical_name_common     'Sodium caesium hydrogen citrate'
_chemical_formula_moiety     C6H6CsNaO7
_chemical_formula_sum     "C6 H6 Cs Na O7"
_chemical_formula_structural     NaCsHC6H5O7
_chemical_formula_analytical     ?
_chemical_formula_iupac     '[Cs Na (C6 H6 O7)]'
_chemical_formula_weight     346.00
_chemical_melting_point     ?
_chemical_compound_source     ?
_symmetry_cell_setting     monoclinic
_symmetry_space_group_name_H-M     "I 2"
_symmetry_space_group_name_Hall     'I 2y'
loop_
    _symmetry_equiv_pos_site_id
    _symmetry_equiv_pos_as_xyz
    1 +x,+y,+z
    2 -x,+y,-z
    101 +x+1/2,+y+1/2,+z+1/2
    102 -x+1/2,+y+1/2,-z+1/2
_cell_length_a     10.8913(5)
_cell_length_b     5.5168(2)
_cell_length_c     17.7908(8)
_cell_angle_alpha     90.0
_cell_angle_beta     97.014(4)
_cell_angle_gamma     90.0
_cell_volume     1060.96(6)
_cell_formula_units_Z     4
_cell_measurement_temperature     300
_cell_special_details     ?
_exptl_crystal_density_diffrn     2.166
_exptl_crystal_density_meas     ?
_exptl_crystal_density_method     ?
_exptl_crystal_F_000     ?
_pd_char_colour     white
_pd_char_particle_morphology     powder
_exptl_absorpt_coefficient_mu     2.088
_exptl_absorpt_process_details
;   GSAS Absorption/surface roughness correction: function number 0
 No correction is applied.
;
_exptl_absorpt_correction_T_min     1.00000
_exptl_absorpt_correction_T_max     1.00000
_exptl_special_details     ?
_diffrn_ambient_temperature     300
_diffrn_source     'sealed X-ray tube'
loop_
    _diffrn_radiation_type
    _diffrn_radiation_wavelength
    K\a~1~ 0.709319
    K\a~2~ 0.713609
_diffrn_radiation_monochromator     ?
_diffrn_measurement_device_type     'PANalytical Empyrean'
_diffrn_detector     'Si strip'
_pd_instr_dist_src/mono     ?
_pd_instr_dist_mono/spec     ?
_pd_instr_dist_src/spec     240
_pd_instr_dist_spec/anal     240
_pd_instr_dist_anal/detc     ?
_pd_instr_dist_spec/detc     ?
_pd_instr_location     'Room 109, Wentz Science Center, North Central College'
_diffrn_radiation_probe     x-ray
loop_
    _refln_index_h
    _refln_index_k
    _refln_index_l
    _pd_refln_wavelength_id
    _refln_observed_status
    _refln_F_squared_meas
    _refln_F_squared_calc
    _refln_phase_calc
    _refln_d_spacing
    _gsas_i100_meas
    1 0 -1 1 o 293.019 340.067 180.00 9.76569 1.38
    1 0 -1 2 o 319.083 340.067 180.00 9.76569 0.75
    0 0 2 1 o 940.973 928.053 0.00 8.82885 6.76
    0 0 2 2 o 938.630 928.053 0.00 8.82885 3.33
    1 0 1 1 o 31265.988 31281.689 180.00 8.75559 100.00
    1 0 1 2 o 30985.988 31281.689 180.00 8.75559 48.96
    1 0 -3 1 o 2717.858 2616.622 0.00 5.45670 5.89
    1 0 -3 2 o 2801.206 2616.622 0.00 5.45670 3.00
    2 0 0 1 o 349.321 294.613 0.00 5.40490 0.85
    2 0 0 2 o 311.582 294.613 0.00 5.40490 0.40
    0 1 1 1 o 37232.82 37224.61 -111.93 5.26573 89.25
    0 1 1 2 o 36363.66 37224.61 -111.93 5.26573 43.05
    1 0 3 1 o 14520.182 14720.195 180.00 4.92298 16.56
    1 0 3 2 o 14503.122 14720.195 180.00 4.92298 8.17
    2 0 -2 1 o 17320.012 17485.963 180.00 4.88285 21.34
    2 0 -2 2 o 18075.352 17485.963 180.00 4.88285 11.00
    1 1 0 1 o 3136.324 3142.913 -109.36 4.91383 8.76
    1 1 0 2 o 3166.406 3142.913 -109.36 4.91383 4.36
    2 0 2 1 o 950.498 347.264 180.00 4.37780 0.77
    2 0 2 2 o 637.944 347.264 180.00 4.37780 0.26
    0 0 4 1 o 6546.248 4628.021 0.00 4.41442 8.29
    1 1 -2 1 o 1839.663 1450.721 -98.83 4.39862 3.34
    0 0 4 2 o 5640.411 4628.021 0.00 4.41442 3.53
    1 1 -2 2 o 1830.605 1450.721 -98.83 4.39862 1.64
    1 1 2 1 o 25380.223 24590.289 87.29 4.19579 50.13
    1 1 2 2 o 25264.279 24590.289 87.29 4.19579 24.65
    0 1 3 1 o 17770.369 17510.373 -100.16 4.02511 29.34
    0 1 3 2 o 18349.916 17510.373 -100.16 4.02511 14.96
    2 1 -1 1 o 29910.957 28679.150 83.34 3.84226 45.68
    2 1 -1 2 o 29327.113 28679.150 83.34 3.84226 22.12
    2 1 1 1 o 957.344 695.685 -43.29 3.70485 1.69
    2 1 1 2 o 846.799 695.685 -43.29 3.70485 0.75
    2 0 -4 1 o 14480.003 14071.277 180.00 3.64393 12.77
    2 0 -4 2 o 14074.684 14071.277 180.00 3.64393 6.13
    3 0 -1 1 o 20217.258 20275.820 0.00 3.61812 10.91
    3 0 -1 2 o 22175.135 20275.820 0.00 3.61812 5.91
    1 0 -5 1 o 20193.246 19987.145 0.00 3.48490 17.92
    1 0 -5 2 o 19847.523 19987.145 0.00 3.48490 8.70
    3 0 1 1 o 56715.27 57499.80 0.00 3.44897 26.71
    3 0 1 2 o 58685.12 57499.80 0.00 3.44897 13.65
    1 1 -4 1 o 21240.484 21167.418 -110.60 3.37843 26.45
    2 1 -3 1 o 43494.06 43027.74 67.25 3.36570 50.73
    1 1 -4 2 o 21249.832 21167.418 -110.60 3.37843 13.07
    2 1 -3 2 o 43252.70 43027.74 67.25 3.36570 24.92
    3 0 -3 1 o 72.560 56.197 180.00 3.25523 0.13
    1 0 5 1 o 23418.514 22797.475 180.00 3.24210 12.74
    3 0 -3 2 o 58.836 56.197 180.00 3.25523 0.06
    2 0 4 1 o 7216.926 7233.840 0.00 3.23114 3.27
    1 0 5 2 o 22075.242 22797.475 180.00 3.24210 5.93
    2 0 4 2 o 7026.298 7233.840 0.00 3.23114 1.57
    1 1 4 1 o 51091.79 51332.00 84.07 3.19685 56.41
    1 1 4 2 o 51534.91 51332.00 84.07 3.19685 28.10
    2 1 3 1 o 2878.493 3139.736 -140.85 3.10639 3.11
    2 1 3 2 o 3204.186 3139.736 -140.85 3.10639 1.71
    3 1 0 1 o 40597.54 39997.93 -104.02 3.01679 38.53
    3 1 0 2 o 40858.50 39997.93 -104.02 3.01679 19.15
    0 1 5 1 o 7984.379 7711.304 60.43 2.97431 8.03
    0 1 5 2 o 7737.917 7711.304 60.43 2.97431 3.85
    3 1 -2 1 o 21339.563 21318.531 -102.22 2.94845 18.44
    3 1 -2 2 o 20807.303 21318.531 -102.22 2.94845 8.88
    3 0 3 1 o 15331.349 14929.804 0.00 2.91853 5.35
    0 0 6 1 o 14700.702 14789.528 180.00 2.94295 8.16
    3 0 3 2 o 17661.941 14929.804 0.00 2.91853 3.05
    0 0 6 2 o 14756.041 14789.528 180.00 2.94295 4.05
    3 1 2 1 o 26168.350 25849.250 -136.48 2.76942 21.60
    0 2 0 1 o 53398.82 52816.80 143.00 2.75837 16.65
    3 1 2 2 o 26537.326 25849.250 -136.48 2.76942 10.82
    0 2 0 2 o 54766.76 52816.80 143.00 2.75837 8.44
    2 0 -6 1 o 39133.86 37619.85 180.00 2.72835 20.58
    2 1 -5 1 o 22190.195 21378.785 85.65 2.72696 19.05
    2 0 -6 2 o 38599.48 37619.85 180.00 2.72835 10.02
    2 1 -5 2 o 22003.252 21378.785 85.65 2.72696 9.33
    4 0 0 1 o 25376.875 24115.139 180.00 2.70245 7.27
    3 0 -5 1 o 5769.191 5495.432 180.00 2.69182 2.57
    4 0 0 2 o 24913.410 24115.139 180.00 2.70245 3.53
    4 0 -2 1 o 19505.338 19710.877 0.00 2.67722 5.97
    3 0 -5 2 o 5402.140 5495.432 180.00 2.69182 1.19
    4 0 -2 2 o 17626.865 19710.877 0.00 2.67722 2.67
    1 2 -1 1 o 2615.101 3017.213 -136.93 2.65452 1.63
    1 2 -1 2 o 3032.730 3017.213 -136.93 2.65452 0.93
    0 2 2 1 o 16068.768 15888.617 134.57 2.63287 9.48
    1 2 1 1 o 11528.914 11438.196 -4.36 2.63090 7.52
    3 1 -4 1 o 3249.976 3303.802 -78.00 2.61855 2.38
    0 2 2 2 o 15636.403 15888.617 134.57 2.63287 4.56
    1 2 1 2 o 11300.651 11438.196 -4.36 2.63090 3.64
    3 1 -4 2 o 3181.847 3303.802 -78.00 2.61855 1.15
    1 1 -6 1 o 11338.546 12499.825 -127.79 2.58891 9.32
    1 1 -6 2 o 11246.497 12499.825 -127.79 2.58891 4.56
    4 0 2 1 o 10147.004 9992.997 180.00 2.50008 2.53
    1 0 -7 1 o 38825.34 39463.20 0.00 2.52573 17.53
    4 0 2 2 o 10456.615 9992.997 180.00 2.50008 1.29
    1 0 -7 2 o 38957.74 39463.20 0.00 2.52573 8.69
    2 1 5 1 o 30333.109 29809.500 -91.75 2.49950 19.53
    2 1 5 2 o 31232.424 29809.500 -91.75 2.49950 9.93
    1 1 6 1 o 4195.779 3839.643 89.96 2.46517 2.76
    2 0 6 1 o 24134.773 22487.523 0.00 2.46149 6.71
    1 2 -3 1 o 3288.473 3061.474 144.40 2.46172 1.71
    2 2 0 1 o 6854.859 6475.995 1.75 2.45691 4.19
    1 1 6 2 o 4004.231 3839.643 89.96 2.46517 1.30
    2 0 6 2 o 23433.068 22487.523 0.00 2.46149 3.22
    1 2 -3 2 o 3187.326 3061.474 144.40 2.46172 0.82
    2 2 0 2 o 6793.746 6475.995 1.75 2.45691 2.05
    4 0 -4 1 o 26162.570 24941.643 0.00 2.44142 7.80
    4 1 -1 1 o 337.136 321.674 153.16 2.44068 0.19
    4 0 -4 2 o 25401.740 24941.643 0.00 2.44142 3.74
    4 1 -1 2 o 329.175 321.674 153.16 2.44068 0.09
    1 2 3 1 o 29751.750 28145.887 -30.70 2.40638 17.10
    3 0 5 1 o 1818.256 1777.773 0.00 2.38100 0.43
    2 2 -2 1 o 13607.350 12872.572 -32.08 2.40165 7.18
    1 0 7 1 o 2.291 0.147 0.00 2.39272 0.02
    1 2 3 2 o 29244.955 28145.887 -30.70 2.40638 8.30
    3 0 5 2 o 1602.735 1777.773 0.00 2.38100 0.19
    2 2 -2 2 o 13586.953 12872.572 -32.08 2.40165 3.54
    3 1 4 1 o 3441.412 3390.532 -72.18 2.37996 2.00
    1 0 7 2 o 0.107 0.147 0.00 2.39272 0.01
    4 1 1 1 o 6590.108 7199.005 50.33 2.36951 3.67
    3 1 4 2 o 3051.077 3390.532 -72.18 2.37996 0.88
    4 1 1 2 o 6413.830 7199.005 50.33 2.36951 1.77
    0 2 4 1 o 803.309 917.295 105.42 2.33925 0.41
    4 1 -3 1 o 2178.154 2281.420 -53.47 2.33575 1.24
    2 2 2 1 o 758.173 737.839 115.47 2.33375 0.45
    0 2 4 2 o 1212.373 917.295 105.42 2.33925 0.31
    4 1 -3 2 o 3365.971 2281.420 -53.47 2.33575 0.92
    2 2 2 2 o 1148.192 737.839 115.47 2.33375 0.34
    0 1 7 1 o 3533.761 1660.054 89.39 2.29408 2.27
    0 1 7 2 o 4221.337 1660.054 89.39 2.29408 1.33
    3 1 -6 1 o 24513.775 23238.533 79.89 2.22327 14.05
    3 1 -6 2 o 23924.010 23238.533 79.89 2.22327 6.77
    4 0 4 1 o 22688.814 22989.840 180.00 2.18890 4.39
    0 0 8 1 o 17644.152 17211.086 180.00 2.20721 5.43
    2 1 -7 1 o 4910.156 4913.397 25.29 2.20149 3.01
    2 2 -4 1 o 31326.535 31802.979 -27.02 2.19931 13.79
    5 0 -1 1 o 38191.75 36530.79 180.00 2.17826 7.12
    4 0 4 2 o 24246.660 22989.840 180.00 2.18890 2.31
    3 0 -7 1 o 13337.821 13639.550 180.00 2.19631 4.25
    0 0 8 2 o 16629.039 17211.086 180.00 2.20721 2.52
    3 2 -1 1 o 19129.715 19776.330 167.80 2.19360 9.36
    2 1 -7 2 o 4783.693 4913.397 25.29 2.20149 1.45
    2 2 -4 2 o 31114.846 31802.979 -27.02 2.19931 6.76
    5 0 -1 2 o 39026.04 36530.79 180.00 2.17826 3.59
    3 0 -7 2 o 13690.932 13639.550 180.00 2.19631 2.15
    4 1 3 1 o 19815.172 18902.516 87.88 2.16168 9.09
    3 2 -1 2 o 20266.994 19776.330 167.80 2.19360 4.90
    4 1 3 2 o 18774.842 18902.516 87.88 2.16168 4.25
    1 2 -5 1 o 15288.880 14487.590 140.87 2.16284 6.64
    3 2 1 1 o 18777.568 18608.232 134.48 2.15417 9.68
    1 2 -5 2 o 14400.457 14487.590 140.87 2.16284 3.09
    3 2 1 2 o 18212.775 18608.232 134.48 2.15417 4.64
    2 0 -8 1 o 820.417 843.961 0.00 2.13676 0.26
    5 0 1 1 o 1375.049 1346.019 0.00 2.11501 0.28
    4 0 -6 1 o 5938.936 6228.748 0.00 2.12392 1.59
    2 0 -8 2 o 807.177 843.961 0.00 2.13676 0.13
    5 0 1 2 o 1363.138 1346.019 0.00 2.11501 0.14
    5 0 -3 1 o 17362.988 16806.139 180.00 2.11468 3.35
    4 0 -6 2 o 6425.470 6228.748 0.00 2.12392 0.85
    4 1 -5 1 o 18580.164 17996.422 -117.94 2.11112 8.71
    3 2 -3 1 o 4667.357 4593.799 170.46 2.10445 1.98
    5 0 -3 2 o 17001.135 16806.139 180.00 2.11468 1.62
    1 2 5 1 o 15306.595 15166.209 -25.50 2.10089 6.85
    4 1 -5 2 o 18040.740 17996.422 -117.94 2.11112 4.18
    2 2 4 1 o 12480.128 12488.742 135.36 2.09789 6.01
    3 2 -3 2 o 4422.223 4593.799 170.46 2.10445 0.93
    1 2 5 2 o 14424.205 15166.209 -25.50 2.10089 3.19
    2 2 4 2 o 11752.746 12488.742 135.36 2.09789 2.80
    1 1 -8 1 o 12271.950 13136.973 -87.87 2.05654 6.55
    1 1 -8 2 o 12864.875 13136.973 -87.87 2.05654 3.39
    2 1 7 1 o 31456.994 29126.867 -127.30 2.03213 13.09
    5 1 0 1 o 15252.517 15097.220 71.82 2.01291 5.58
    3 1 6 1 o 1538.291 1600.269 77.06 2.00656 0.60
    2 1 7 2 o 30938.809 29126.867 -127.30 2.03213 6.36
    5 1 0 2 o 14227.999 15097.220 71.82 2.01291 2.57
    5 1 -2 1 o 12621.075 12521.620 81.13 2.01277 4.66
    0 2 6 1 o 1997.191 1985.627 -48.10 2.01256 0.81
    3 1 6 2 o 1461.843 1600.269 77.06 2.00656 0.28
    3 2 3 1 o 9662.957 10129.540 132.36 2.00469 4.45
    5 1 -2 2 o 11801.921 12521.620 81.13 2.01277 2.15
    0 2 6 2 o 1870.361 1985.627 -48.10 2.01256 0.37
    3 2 3 2 o 9181.438 10129.540 132.36 2.00469 2.09
    3 0 7 1 o 5169.277 5396.399 180.00 1.95723 0.85
    1 0 -9 1 o 1331.681 1859.568 0.00 1.97323 0.37
    1 1 8 1 o 2595.110 3694.628 -15.13 1.97290 1.13
    5 0 3 1 o 19.915 21.460 0.00 1.95365 0.01
    3 0 7 2 o 5177.354 5396.399 180.00 1.95723 0.42
    1 0 -9 2 o 1692.002 1859.568 0.00 1.97323 0.23
    2 0 8 1 o 23895.404 26121.432 0.00 1.96129 4.46
    1 1 8 2 o 3382.194 3694.628 -15.13 1.97290 0.72
    5 0 3 2 o 17.620 21.460 0.00 1.95365 0.00
    5 0 -5 1 o 25511.900 25567.262 180.00 1.95314 4.78
    2 0 8 2 o 25953.865 26121.432 0.00 1.96129 2.39
    5 0 -5 2 o 23789.389 25567.262 180.00 1.95314 2.20
    2 2 -6 1 o 2757.631 2980.358 -5.31 1.93976 1.01
    5 1 2 1 o 1320.438 1395.520 145.70 1.91591 0.45
    4 2 0 1 o 1861.807 2124.555 -3.10 1.93039 0.75
    2 2 -6 2 o 2575.918 2980.358 -5.31 1.93976 0.46
    3 2 -5 1 o 3004.793 3498.996 -54.21 1.92650 1.08
    4 2 -2 1 o 2145.528 2391.050 170.69 1.92113 0.80
    4 1 5 1 o 4935.599 5168.995 84.96 1.90501 1.72
    5 1 2 2 o 1330.311 1395.520 145.70 1.91591 0.23
    4 2 0 2 o 1966.709 2124.555 -3.10 1.93039 0.39
    5 1 -4 1 o 13247.344 13766.302 68.47 1.91555 4.64
    3 2 -5 2 o 3371.989 3498.996 -54.21 1.92650 0.60
    4 2 -2 2 o 2328.130 2391.050 170.69 1.92113 0.43
    4 1 5 2 o 4565.117 5168.995 84.96 1.90501 0.79
    5 1 -4 2 o 13122.948 13766.302 68.47 1.91555 2.27
    4 0 6 1 o 3375.817 3752.920 180.00 1.87947 0.49
    3 1 -8 1 o 9355.781 10196.532 79.99 1.87503 4.10
    1 0 9 1 o 1465.439 1745.672 0.00 1.89030 0.30
    4 0 6 2 o 3464.744 3752.920 180.00 1.87947 0.25
    1 0 9 2 o 1594.743 1745.672 0.00 1.89030 0.16
    3 1 -8 2 o 9590.683 10196.532 79.99 1.87503 2.08
    1 2 -7 1 o 9492.918 10028.938 161.57 1.86279 3.33
    4 1 -7 1 o 6091.307 6207.975 -73.31 1.85340 2.43
    4 2 2 1 o 9633.793 9734.244 -14.46 1.85242 3.71
    1 2 -7 2 o 10000.360 10028.938 161.57 1.86279 1.73
    0 1 9 1 o 16598.535 16184.207 70.92 1.84855 6.71
    4 1 -7 2 o 6225.020 6207.975 -73.31 1.85340 1.22
    4 2 2 2 o 9738.323 9734.244 -14.46 1.85242 1.85
    0 1 9 2 o 16175.831 16184.207 70.92 1.84855 3.23
    2 2 6 1 o 10225.782 10205.079 161.08 1.83656 3.66
    4 0 -8 1 o 11902.798 11426.291 0.00 1.82196 2.46
    3 0 -9 1 o 13619.828 13098.460 180.00 1.81890 3.09
    0 3 1 1 o 13810.653 13823.265 45.91 1.82902 3.71
    2 1 -9 1 o 5380.537 5267.613 -116.11 1.81415 2.28
    4 2 -4 1 o 10782.892 10685.536 139.92 1.82818 3.50
    2 2 6 2 o 10515.243 10205.079 161.08 1.83656 1.86
    4 0 -8 2 o 11463.155 11426.291 0.00 1.82196 1.17
    6 0 -2 1 o 2752.222 2786.019 0.00 1.80906 0.36
    3 0 -9 2 o 13042.910 13098.460 180.00 1.81890 1.46
    0 3 1 2 o 14364.873 13823.265 45.91 1.82902 1.90
    2 1 -9 2 o 5385.099 5267.613 -116.11 1.81415 1.13
    4 2 -4 2 o 11085.108 10685.536 139.92 1.82818 1.78
    6 0 0 1 o 5105.131 4845.024 0.00 1.80164 0.65
    1 3 0 1 o 2216.162 2190.264 -73.04 1.81287 0.63
    6 0 -2 2 o 3131.138 2786.019 0.00 1.80906 0.20
    1 2 7 1 o 1664.771 1693.447 26.88 1.80746 0.57
    6 0 0 2 o 6880.572 4845.024 0.00 1.80164 0.43
    3 2 5 1 o 42.059 40.542 -26.89 1.80239 0.02
    1 3 0 2 o 2260.189 2190.264 -73.04 1.81287 0.32
    1 2 7 2 o 1993.268 1693.447 26.88 1.80746 0.34
    3 2 5 2 o 57.076 40.542 -26.89 1.80239 0.01
    1 3 -2 1 o 1220.601 854.647 -25.71 1.78303 0.32
    5 0 5 1 o 22696.826 20328.322 0.00 1.75112 2.75
    1 3 -2 2 o 1089.296 854.647 -25.71 1.78303 0.14
    5 1 4 1 o 10785.863 9441.202 -78.77 1.75761 3.05
    5 0 5 2 o 22274.740 20328.322 0.00 1.75112 1.33
    1 3 2 1 o 22082.041 17982.949 -133.47 1.76870 6.02
    0 0 10 1 o 10568.299 8541.609 180.00 1.76577 2.05
    5 0 -7 1 o 1694.375 1516.862 180.00 1.75057 0.29
    5 1 4 2 o 10546.771 9441.202 -78.77 1.75761 1.47
    1 3 2 2 o 20286.789 17982.949 -133.47 1.76870 2.73
    6 0 -4 1 o 12.033 10.613 0.00 1.74424 0.00
    5 1 -6 1 o 2454.150 2183.203 52.26 1.75715 0.78
    2 0 -10 1 o 4623.529 4177.744 0.00 1.74245 0.99
    0 3 3 1 o 6608.832 5978.296 54.83 1.75524 1.68
    0 0 10 2 o 9456.018 8541.609 180.00 1.76577 0.91
    5 0 -7 2 o 1656.724 1516.862 180.00 1.75057 0.14
    6 0 2 1 o 13670.291 13104.917 0.00 1.72448 1.54
    5 1 -6 2 o 2442.648 2183.203 52.26 1.75715 0.38
    6 0 -4 2 o 11.536 10.613 0.00 1.74424 0.00
    2 0 -10 2 o 4484.391 4177.744 0.00 1.74245 0.47
    0 3 3 2 o 6696.436 5978.296 54.83 1.75524 0.84
    6 0 2 2 o 12966.466 13104.917 0.00 1.72448 0.72
    2 3 -1 1 o 18613.658 17245.598 -161.47 1.73920 4.88
    6 1 -1 1 o 7244.180 6968.840 -99.96 1.72396 1.86
    3 2 -7 1 o 10312.120 10374.773 -43.38 1.71818 3.07
    2 3 -1 2 o 18361.635 17245.598 -161.47 1.73920 2.38
    4 2 4 1 o 14917.525 15143.592 -40.38 1.71463 4.87
    6 1 -1 2 o 6844.100 6968.840 -99.96 1.72396 0.87
    2 3 1 1 o 2013.354 1907.759 -47.70 1.72590 0.58
    0 2 8 1 o 14148.338 13672.300 -44.78 1.72339 4.36
    3 2 -7 2 o 10474.377 10374.773 -43.38 1.71818 1.54
    4 2 4 2 o 15364.226 15143.592 -40.38 1.71463 2.48
    2 3 1 2 o 1862.837 1907.759 -47.70 1.72590 0.27
    0 2 8 2 o 13386.546 13672.300 -44.78 1.72339 2.04
    3 1 8 1 o 6755.329 6668.900 51.22 1.70042 1.87
    6 1 -3 1 o 2300.090 2244.563 -58.28 1.69815 0.59
    5 2 -1 1 o 13744.712 13756.495 -24.23 1.70950 4.07
    3 1 8 2 o 6938.378 6668.900 51.22 1.70042 0.95
    2 2 -8 1 o 577.098 556.799 -138.78 1.68922 0.18
    6 1 -3 2 o 2311.948 2244.563 -58.28 1.69815 0.29
    5 2 -1 2 o 14000.940 13756.495 -24.23 1.70950 2.04
    6 1 1 1 o 12212.495 12016.147 -103.82 1.68592 2.99
    4 2 -6 1 o 6237.671 6247.951 152.28 1.68285 1.77
    1 1 -10 1 o 1145.718 1094.021 -52.05 1.69189 0.42
    2 2 -8 2 o 548.056 556.799 -138.78 1.68922 0.08
    2 1 9 1 o 5160.480 4947.697 -100.80 1.69054 1.49
    5 2 1 1 o 2464.136 2507.870 -40.12 1.67841 0.73
    1 3 -4 1 o 9013.251 8698.435 42.84 1.68917 2.10
    6 1 1 2 o 11613.879 12016.147 -103.82 1.68592 1.40
    2 3 -3 1 o 12492.478 12146.938 -141.20 1.68757 2.97
    4 2 -6 2 o 5824.590 6247.951 152.28 1.68285 0.82
    1 1 -10 2 o 1085.257 1094.021 -52.05 1.69189 0.20
    2 1 9 2 o 4875.386 4947.697 -100.80 1.69054 0.70
    5 2 1 2 o 2177.005 2507.870 -40.12 1.67841 0.32
    1 3 -4 2 o 8560.840 8698.435 42.84 1.68917 0.99
    5 2 -3 1 o 17589.848 17871.420 -48.62 1.67825 4.82
    2 3 -3 2 o 11978.632 12146.938 -141.20 1.68757 1.41
    4 1 7 1 o 1661.200 2099.403 104.19 1.66031 0.42
    5 2 -3 2 o 15357.941 17871.420 -48.62 1.67825 2.08
    1 3 4 1 o 11058.461 13190.309 -118.73 1.66503 2.81
    4 1 7 2 o 1984.460 2099.403 104.19 1.66031 0.25
    1 3 4 2 o 10635.806 13190.309 -118.73 1.66503 1.33
    3 0 9 1 o 8276.697 7996.430 180.00 1.64099 1.00
    2 3 3 1 o 2128.377 2348.951 16.71 1.65184 0.57
    3 0 9 2 o 7539.969 7996.430 180.00 1.64099 0.45
    2 3 3 2 o 2440.890 2348.951 16.71 1.65184 0.32
    6 0 -6 1 o 530.676 567.906 180.00 1.62762 0.08
    3 3 0 1 o 18654.617 18249.332 36.36 1.63794 4.83
    1 1 10 1 o 2798.271 2877.691 -123.73 1.63314 0.83
    0 3 5 1 o 1780.634 1899.252 -82.98 1.63104 0.42
    6 0 -6 2 o 564.644 567.906 180.00 1.62762 0.04
    3 3 0 2 o 17187.459 18249.332 36.36 1.63794 2.20
    6 1 -5 1 o 7125.162 7044.575 76.06 1.61640 1.73
    3 3 -2 1 o 4365.575 4575.033 50.37 1.62674 1.04
    4 0 8 1 o 242.585 239.940 0.00 1.61557 0.03
    4 1 -9 1 o 3889.439 3842.558 -111.48 1.61478 1.22
    6 0 4 1 o 3649.286 3922.324 0.00 1.60107 0.36
    1 1 10 2 o 2783.422 2877.691 -123.73 1.63314 0.41
    0 3 5 2 o 1835.818 1899.252 -82.98 1.63104 0.21
    2 0 10 1 o -1.389 0.780 180.00 1.62105 0.01
    6 1 3 1 o 12183.540 12993.015 -112.57 1.59549 2.70
    6 1 -5 2 o 6555.118 7044.575 76.06 1.61640 0.79
    3 3 -2 2 o 4600.662 4575.033 50.37 1.62674 0.54
    1 0 -11 1 o 8.618 8.548 0.00 1.61678 0.00
    4 0 8 2 o 223.096 239.940 0.00 1.61557 0.01
    4 1 -9 2 o 3575.746 3842.558 -111.48 1.61478 0.55
    1 2 -9 1 o 5336.629 5768.324 150.70 1.60487 1.47
    6 0 4 2 o 3658.829 3922.324 0.00 1.60107 0.18
    2 0 10 2 o 1.367 0.780 180.00 1.62105 0.00
    6 1 3 2 o 11876.335 12993.015 -112.57 1.59549 1.30
    3 1 -10 1 o 10194.856 10871.491 66.29 1.59675 3.31
    1 0 -11 2 o 7.733 8.548 0.00 1.61678 0.00
    3 2 7 1 o 1093.314 1168.410 11.37 1.59623 0.31
    1 2 -9 2 o 5435.467 5768.324 150.70 1.60487 0.74
    5 2 3 1 o 2682.556 2857.713 131.31 1.59428 0.73
    5 1 6 1 o 7283.807 8637.425 -95.72 1.57986 1.61
    2 2 8 1 o 11745.279 12546.021 160.69 1.59842 3.08
    3 1 -10 2 o 10010.037 10871.491 66.29 1.59675 1.61
    3 2 7 2 o 1066.218 1168.410 11.37 1.59623 0.15
    2 3 -5 1 o 7125.869 7729.670 -132.33 1.58643 1.51
    5 2 3 2 o 2599.685 2857.713 131.31 1.59428 0.35
    5 2 -5 2 o 6100.908 6676.766 -47.09 1.59400 0.74
    3 3 2 1 o 5219.377 5542.083 33.35 1.59466 1.39
    5 2 -5 1 o 6291.641 6676.766 -47.09 1.59400 1.55
    5 1 6 2 o 6085.181 8637.425 -95.72 1.57986 0.67
    5 1 -8 1 o 862.126 1052.818 -160.37 1.57939 0.24
    2 2 8 2 o 11586.223 12546.021 160.69 1.59842 1.50
    2 3 -5 2 o 5892.200 7729.670 -132.33 1.58643 0.61
    3 3 2 2 o 5070.910 5542.083 33.35 1.59466 0.67
    5 1 -8 2 o 722.199 1052.818 -160.37 1.57939 0.10
    4 0 -10 1 o 788.450 1179.473 180.00 1.56850 0.14
    5 0 7 1 o 6101.708 6451.345 0.00 1.55065 0.59
    4 0 -10 2 o 934.323 1179.473 180.00 1.56850 0.08
    7 0 -1 2 o 55.907 58.996 180.00 1.55495 0.00
    1 3 -6 1 o 4510.876 5156.201 35.65 1.55783 0.96
    7 0 -1 1 o 53.993 58.996 180.00 1.55495 0.01
    3 3 -4 1 o 307.127 468.826 43.56 1.56422 0.07
    5 0 7 2 o 6089.992 6451.345 0.00 1.55065 0.29
    4 2 6 1 o 5447.526 5779.958 -35.10 1.55319 1.38
    5 0 -9 1 o 7527.396 7934.483 0.00 1.55014 1.06
    1 0 11 1 o 2285.618 2999.964 0.00 1.56039 0.32
    1 2 9 1 o 2693.624 3297.912 168.24 1.55929 0.69
    1 3 -6 2 o 4893.140 5156.201 35.65 1.55783 0.51
    3 3 -4 2 o 447.390 468.826 43.56 1.56422 0.05
    4 2 6 2 o 5517.336 5779.958 -35.10 1.55319 0.69
    1 0 11 2 o 2841.548 2999.964 0.00 1.56039 0.19
    5 0 -9 2 o 7500.630 7934.483 0.00 1.55014 0.52
    7 0 -3 1 o 8993.158 9529.398 0.00 1.54060 0.84
    1 2 9 2 o 3125.108 3297.912 168.24 1.55929 0.39
    3 0 -11 1 o 795.596 875.414 180.00 1.53778 0.15
    7 0 1 1 o 2575.140 2725.969 180.00 1.52234 0.22
    7 0 -3 2 o 8722.520 9529.398 0.00 1.54060 0.40
    0 1 11 1 o 8450.793 8890.336 95.10 1.54132 2.37
    2 1 -11 1 o 8932.196 9738.167 -114.00 1.53030 2.70
    1 3 6 1 o 6060.145 6525.769 -156.47 1.52960 1.33
    3 0 -11 2 o 798.948 875.414 180.00 1.53778 0.07
    2 3 5 1 o 6790.844 7444.850 41.56 1.53769 1.61
    7 0 1 2 o 2738.972 2725.969 180.00 1.52234 0.12
    0 1 11 2 o 8070.076 8890.336 95.10 1.54132 1.12
    2 1 -11 2 o 9367.423 9738.167 -114.00 1.53030 1.40
    1 3 6 2 o 6472.988 6525.769 -156.47 1.52960 0.70
    4 2 -8 1 o 7975.243 8138.481 151.73 1.52026 1.89
    2 3 5 2 o 6919.309 7444.850 41.56 1.53769 0.81
    3 2 -9 1 o 11646.467 11425.146 -24.56 1.51848 2.87
    4 3 -1 1 o 73.752 80.703 106.96 1.52369 0.02
    6 2 -2 1 o 2173.608 2193.533 143.98 1.51274 0.48
    4 2 -8 2 o 7944.799 8138.481 151.73 1.52026 0.93
    3 2 -9 2 o 10959.021 11425.146 -24.56 1.51848 1.34
    6 2 0 1 o 10915.472 11486.570 162.59 1.50839 2.46
    4 3 -1 2 o 83.085 80.703 106.96 1.52369 0.01
    6 2 -2 2 o 1896.581 2193.533 143.98 1.51274 0.21
    6 1 -7 1 o 5270.946 6281.322 68.39 1.50015 1.19
    6 2 0 2 o 9691.876 11486.570 162.59 1.50839 1.08
    3 3 4 1 o 1280.778 1343.638 36.70 1.50857 0.31
    7 1 0 1 o 2977.664 3178.692 87.43 1.48710 0.54
    4 3 1 1 o 2946.387 3246.058 -108.78 1.50590 0.71
    7 1 -2 1 o 567.656 668.972 -133.71 1.49553 0.11
    6 1 -7 2 o 5552.757 6281.322 68.39 1.50015 0.62
    3 3 4 2 o 1130.347 1343.638 36.70 1.50857 0.13
    7 1 0 2 o 2942.655 3178.692 87.43 1.48710 0.26
    4 3 -3 1 o 2435.261 2881.264 62.64 1.49712 0.51
    6 0 -8 1 o 13157.969 14134.117 180.00 1.48752 1.52
    4 3 1 2 o 2741.626 3246.058 -108.78 1.50590 0.33
    0 2 10 1 o 8923.065 9395.075 -44.20 1.48716 2.11
    7 1 -2 2 o 633.369 668.972 -133.71 1.49553 0.06
    6 1 5 1 o 646.430 681.237 -160.78 1.47521 0.12
    0 3 7 1 o 2989.056 3083.064 -149.97 1.48598 0.61
    7 0 -5 1 o 1439.229 1498.006 0.00 1.48293 0.16
    5 2 5 1 o 7368.672 7929.458 140.29 1.47837 1.69
    4 3 -3 2 o 2676.395 2881.264 62.64 1.49712 0.28
    6 0 -8 2 o 12998.627 14134.117 180.00 1.48752 0.74
    0 2 10 2 o 8599.200 9395.075 -44.20 1.48716 1.00
    5 2 -7 1 o 158.959 173.594 21.90 1.47804 0.03
    6 1 5 2 o 677.107 681.237 -160.78 1.47521 0.06
    0 3 7 2 o 2833.093 3083.064 -149.97 1.48598 0.28
    6 2 -4 1 o 535.510 554.853 -162.81 1.47423 0.11
    7 0 -5 2 o 1446.283 1498.006 0.00 1.48293 0.08
    2 2 -10 1 o 6998.204 7166.506 167.95 1.47315 1.67
    6 0 6 1 o 246.464 250.814 180.00 1.45927 0.02
    5 2 5 2 o 7950.685 7929.458 140.29 1.47837 0.90
    5 2 -7 2 o 175.970 173.594 21.90 1.47804 0.02
    3 3 -6 1 o 5627.076 5690.732 -134.65 1.46621 1.05
    2 0 -12 1 o 10274.425 10363.281 0.00 1.46589 1.50
    6 2 -4 2 o 549.161 554.853 -162.81 1.47423 0.06
    2 2 -10 2 o 7102.599 7166.506 167.95 1.47315 0.84
    6 2 2 1 o 7979.952 8057.594 140.42 1.46224 1.72
    0 0 12 1 o 7171.014 6998.486 180.00 1.47148 0.94
    7 1 -4 1 o 8223.806 8270.339 -104.78 1.46226 1.52
    7 0 3 1 o 7905.705 8714.757 180.00 1.45085 0.63
    6 0 6 2 o 226.360 250.814 180.00 1.45927 0.01
    3 1 10 1 o 12021.127 12146.484 86.21 1.46023 2.41
    2 3 -7 1 o 117.409 118.812 -151.98 1.45991 0.02
    3 3 -6 2 o 5604.044 5690.732 -134.65 1.46621 0.52
    2 0 -12 2 o 10171.743 10363.281 0.00 1.46589 0.73
    6 2 2 2 o 7615.305 8057.594 140.42 1.46224 0.81
    0 0 12 2 o 6976.733 6998.486 180.00 1.47148 0.45
    7 1 -4 2 o 7807.329 8270.339 -104.78 1.46226 0.71
    7 0 3 2 o 7215.002 8714.757 180.00 1.45085 0.28
    3 1 10 2 o 11011.450 12146.484 86.21 1.46023 1.09
    2 3 -7 2 o 106.056 118.812 -151.98 1.45991 0.01
    4 1 9 1 o 1405.625 1573.522 -120.44 1.44999 0.26
    7 1 2 1 o 4604.797 5795.057 43.87 1.43899 0.80
    4 3 3 1 o 10464.883 12014.650 -122.20 1.44812 2.38
    4 1 9 2 o 1292.837 1573.522 -120.44 1.44999 0.12
    7 1 2 2 o 4263.890 5795.057 43.87 1.43899 0.37
    4 3 3 2 o 9611.889 12014.650 -122.20 1.44812 1.08
    2 1 11 1 o 29.417 37.791 -70.97 1.43842 0.01
    4 3 -5 1 o 6364.531 8553.998 70.32 1.43262 1.19
    1 1 -12 1 o 2171.058 2908.924 54.35 1.43164 0.56
    2 1 11 2 o 27.910 37.791 -70.97 1.43842 0.00
    4 3 -5 2 o 5442.195 8553.998 70.32 1.43262 0.51
    1 1 -12 2 o 1861.462 2908.924 54.35 1.43164 0.24
    5 1 8 1 o 9790.563 9811.266 -122.75 1.40965 1.67
    1 3 -8 1 o 9980.113 12703.155 66.29 1.41520 1.80
    4 1 -11 1 o 543.005 588.221 -27.85 1.41201 0.14
    5 1 8 2 o 10629.600 9811.266 -122.75 1.40965 0.89
    3 2 9 1 o 9701.373 9773.311 -23.57 1.41029 1.93
    5 1 -10 1 o 5623.122 5551.079 -114.66 1.40921 1.29
    2 3 7 1 o 7960.151 7537.903 31.09 1.40717 1.57
    1 3 -8 2 o 13506.082 12703.155 66.29 1.41520 1.20
    4 1 -11 2 o 635.068 588.221 -27.85 1.41201 0.08
    3 0 11 1 o 7670.739 7099.999 180.00 1.40397 0.70
    4 0 10 1 o 340.924 310.127 0.00 1.40189 0.03
    6 2 -6 1 o 6981.645 6449.981 -42.39 1.40178 1.31
    3 2 9 2 o 10582.657 9773.311 -23.57 1.41029 1.04
    5 1 -10 2 o 6035.594 5551.079 -114.66 1.40921 0.68
    5 3 0 1 o 6675.017 6137.411 -146.12 1.40074 1.34
    5 3 -2 1 o 9345.649 8586.508 -148.34 1.40070 1.78
    2 3 7 2 o 8290.452 7537.903 31.09 1.40717 0.81
    3 3 6 1 o 821.241 746.761 -173.17 1.39860 0.17
    2 2 10 1 o 277.427 248.967 113.39 1.39758 0.06
    3 0 11 2 o 7756.134 7099.999 180.00 1.40397 0.35
    7 0 -7 1 o 9500.052 8693.679 0.00 1.39510 0.86
    7 1 -6 1 o 14183.221 12988.954 -100.08 1.39494 2.50
    1 2 -11 1 o 38.983 35.451 -45.53 1.39483 0.01
    4 2 8 1 o 182.324 165.388 47.34 1.39406 0.04
    6 2 4 1 o 1715.830 1476.297 -173.64 1.38471 0.34
    4 0 10 2 o 348.411 310.127 0.00 1.40189 0.02
    6 2 -6 2 o 7102.601 6449.981 -42.39 1.40178 0.66
    5 3 0 2 o 6832.795 6137.411 -146.12 1.40074 0.68
    5 3 -2 2 o 9569.245 8586.508 -148.34 1.40070 0.90
    3 3 6 2 o 847.465 746.761 -173.17 1.39860 0.09
    2 2 10 2 o 287.061 248.967 113.39 1.39758 0.03
    1 1 12 1 o 5952.031 5232.332 -88.25 1.38861 1.27
    7 0 -7 2 o 9973.520 8693.679 0.00 1.39510 0.45
    7 1 -6 2 o 14924.729 12988.954 -100.08 1.39494 1.30
    1 3 8 1 o 720.581 628.533 46.94 1.38705 0.13
    1 2 -11 2 o 41.095 35.451 -45.53 1.39483 0.00
    4 2 8 2 o 192.130 165.388 47.34 1.39406 0.02
    6 2 4 2 o 1692.898 1476.297 -173.64 1.38471 0.16
    5 0 9 1 o 13519.732 12115.763 0.00 1.37191 1.01
    1 1 12 2 o 6007.157 5232.332 -88.25 1.38861 0.63
    3 1 -12 1 o 3311.502 2872.238 65.73 1.37926 0.81
    0 4 0 1 o 14053.693 12291.366 -64.72 1.37919 1.03
    1 3 8 2 o 722.430 628.533 46.94 1.38705 0.07
    2 0 12 1 o 1925.041 1668.003 180.00 1.37780 0.18
    7 0 5 1 o 5335.709 4444.015 180.00 1.35545 0.37
    5 0 9 2 o 13511.993 12115.763 0.00 1.37191 0.50
    6 1 -9 1 o 9237.366 8301.300 82.28 1.37149 1.84
    5 0 -11 1 o 9791.188 8777.561 0.00 1.37147 1.12
    3 1 -12 2 o 3199.512 2872.238 65.73 1.37926 0.39
    7 1 4 1 o 11704.031 10305.747 78.81 1.36167 1.79
    0 4 0 2 o 13556.333 12291.366 -64.72 1.37919 0.49
    8 0 -2 1 o 16318.776 14330.453 180.00 1.36075 1.13
    2 0 12 2 o 1852.046 1668.003 180.00 1.37780 0.09
    1 0 -13 1 o 9307.991 8363.811 180.00 1.36852 1.12
    5 3 2 1 o 531.130 475.222 -28.98 1.36681 0.11
    5 3 -4 1 o 8850.251 7938.007 -121.98 1.36667 1.53
    7 0 5 2 o 5425.046 4444.015 180.00 1.35545 0.19
    1 4 -1 1 o 522.952 471.303 115.51 1.36564 0.08
    4 0 -12 1 o 285.112 251.117 180.00 1.36417 0.04
    4 2 -10 1 o 409.284 367.688 -173.20 1.36348 0.08
    6 1 -9 2 o 9242.235 8301.300 82.28 1.37149 0.91
    5 0 -11 2 o 9811.244 8777.561 0.00 1.37147 0.56
    4 3 5 1 o 6160.230 5513.315 -139.30 1.36283 1.24
    7 1 4 2 o 12417.441 10305.747 78.81 1.36167 0.94
    0 4 2 1 o 2724.477 2457.512 -70.97 1.36266 0.40
    1 4 1 1 o 5219.274 4704.019 129.91 1.36239 0.78
    8 0 -2 2 o 17247.393 14330.453 180.00 1.36075 0.59
    5 2 7 1 o 10993.962 9083.671 149.45 1.35171 2.00
    8 0 0 1 o 8452.082 6976.381 180.00 1.35123 0.56
    1 0 -13 2 o 9586.629 8363.811 180.00 1.36852 0.57
    5 3 2 2 o 562.927 475.222 -28.98 1.36681 0.06
    5 3 -4 2 o 9421.044 7938.007 -121.98 1.36667 0.81
    1 2 11 1 o 5734.721 4804.225 133.98 1.35814 1.10
    1 4 -1 2 o 571.856 471.303 115.51 1.36564 0.04
    4 0 -12 2 o 310.300 251.117 180.00 1.36417 0.02
    4 2 -10 2 o 442.639 367.688 -173.20 1.36348 0.04
    6 1 7 1 o 3567.321 2932.245 73.04 1.34616 0.54
    4 3 5 2 o 6647.059 5513.315 -139.30 1.36283 0.66
    7 2 -1 1 o 131.535 108.997 113.64 1.35455 0.02
    0 4 2 2 o 2966.094 2457.512 -70.97 1.36266 0.22
    1 4 1 2 o 5645.797 4704.019 129.91 1.36239 0.41
    5 2 7 2 o 11172.828 9083.671 149.45 1.35171 1.00
    8 0 0 2 o 8608.747 6976.381 180.00 1.35123 0.28
    3 3 -8 1 o 7154.351 5916.902 -153.02 1.35173 1.19
    5 2 -9 1 o 2759.070 2276.763 151.92 1.35137 0.52
    1 2 11 2 o 5884.628 4804.225 133.98 1.35814 0.56
    6 1 7 2 o 3712.111 2932.245 73.04 1.34616 0.28
    7 2 -1 2 o 132.616 108.997 113.64 1.35455 0.01
    6 0 -10 1 o 4521.952 3717.448 180.00 1.34591 0.46
    7 2 -3 1 o 1596.075 1311.455 154.42 1.34503 0.27
    3 3 -8 2 o 7235.599 5916.902 -153.02 1.35173 0.59
    4 3 -7 1 o 11100.230 9101.714 40.78 1.34356 1.80
    5 2 -9 2 o 2802.337 2276.763 151.92 1.35137 0.26
    3 2 -11 1 o 3467.124 2808.154 -31.29 1.34315 0.70
    0 3 9 1 o 13245.896 10513.169 -139.94 1.34170 2.23
    7 2 1 1 o 3166.539 2577.807 -24.64 1.33283 0.53
    8 0 -4 1 o 13361.063 10369.623 180.00 1.33861 0.94
    6 0 -10 2 o 4750.695 3717.448 180.00 1.34591 0.24
    7 2 -3 2 o 1680.643 1311.455 154.42 1.34503 0.14
    1 4 -3 1 o 2571.154 2030.484 -66.73 1.33714 0.35
    2 4 0 1 o 2167.342 1713.405 123.16 1.33637 0.32
    4 3 -7 2 o 11404.811 9101.714 40.78 1.34356 0.91
    3 2 -11 2 o 3518.143 2808.154 -31.29 1.34315 0.35
    0 3 9 2 o 13015.875 10513.169 -139.94 1.34170 1.08
    7 2 1 2 o 3182.620 2577.807 -24.64 1.33283 0.26
    8 0 -4 2 o 12397.738 10369.623 180.00 1.33861 0.43
    8 0 2 1 o 63.306 52.043 180.00 1.31193 0.00
    8 1 -1 1 o 10480.595 8731.680 70.62 1.32045 1.44
    1 4 -3 2 o 2389.411 2030.484 -66.73 1.33714 0.16
    2 3 -9 1 o 2483.855 2081.818 25.25 1.32838 0.40
    2 4 0 2 o 2030.791 1713.405 123.16 1.33637 0.15
    1 4 3 1 o 7044.293 5924.923 127.16 1.32805 1.03
    1 0 13 1 o 10489.260 8757.922 0.00 1.32778 1.02
    6 0 8 1 o 7393.706 6127.429 180.00 1.31904 0.49
    2 4 -2 1 o 10036.227 8346.906 113.09 1.32726 1.40
    3 0 -13 1 o 7618.147 6193.477 180.00 1.32553 0.90
    8 1 -3 1 o 8158.487 6589.192 74.63 1.31452 1.14
    8 0 2 2 o 59.964 52.043 180.00 1.31193 0.00
    8 1 -1 2 o 10505.519 8731.680 70.62 1.32045 0.71
    2 3 -9 2 o 2482.965 2081.818 25.25 1.32838 0.20
    1 4 3 2 o 6992.218 5924.923 127.16 1.32805 0.51
    1 0 13 2 o 10275.904 8757.922 0.00 1.32778 0.49
    6 0 8 2 o 7269.495 6127.429 180.00 1.31904 0.24
    2 4 -2 2 o 9817.482 8346.906 113.09 1.32726 0.68
    0 1 13 1 o 1332.760 1122.139 51.55 1.31890 0.27
    2 1 -13 1 o 3311.694 2719.104 -104.24 1.31779 0.76
    3 0 -13 2 o 7520.749 6193.477 180.00 1.32553 0.44
    0 4 4 1 o 1047.440 842.354 -73.29 1.31643 0.14
    2 4 2 1 o 1881.764 1496.000 176.10 1.31545 0.29
    8 1 -3 2 o 7697.241 6589.192 74.63 1.31452 0.53
    0 1 13 2 o 1319.539 1122.139 51.55 1.31890 0.13
    2 1 -13 2 o 3199.115 2719.104 -104.24 1.31779 0.36
    6 2 -8 1 o 7871.414 6748.798 -9.55 1.30928 1.32
    0 4 4 2 o 977.891 842.354 -73.29 1.31643 0.07
    2 4 2 2 o 1749.477 1496.000 176.10 1.31545 0.13
    7 1 -8 1 o 3303.545 2827.766 -108.19 1.30654 0.55
    7 2 -5 1 o 9078.188 7755.924 162.85 1.30614 1.42
    5 3 4 1 o 3935.368 3393.569 75.31 1.30569 0.73
    8 1 1 1 o 1249.068 1130.307 78.70 1.29750 0.17
    5 3 -6 1 o 1097.173 937.344 -155.17 1.30550 0.17
    6 2 -8 2 o 7341.679 6748.798 -9.55 1.30928 0.61
    7 1 -8 2 o 3076.740 2827.766 -108.19 1.30654 0.25
    7 2 -5 2 o 8491.206 7755.924 162.85 1.30614 0.66
    0 2 12 1 o 4877.349 4457.799 -22.80 1.29829 0.88
    5 3 4 2 o 3741.519 3393.569 75.31 1.30569 0.34
    6 2 6 1 o 169.410 167.623 -42.62 1.28988 0.03
    5 3 -6 2 o 1039.819 937.344 -155.17 1.30550 0.08
    8 1 1 2 o 1138.144 1130.307 78.70 1.29750 0.08
    2 2 -12 1 o 3875.346 3494.408 144.84 1.29445 0.74
    7 0 -9 1 o 174.978 163.983 0.00 1.29260 0.02
    7 2 3 1 o 3788.310 4061.963 -29.27 1.28406 0.60
    6 3 -1 1 o 5066.276 4896.370 32.53 1.29172 0.84
    0 2 12 2 o 4467.764 4457.799 -22.80 1.29829 0.40
    6 2 6 2 o 152.198 167.623 -42.62 1.28988 0.01
    2 4 -4 1 o 6321.156 6388.234 120.76 1.28989 0.83
    8 0 -6 1 o 957.829 967.036 0.00 1.28912 0.07
    3 4 -1 1 o 6186.492 6240.120 -62.62 1.28873 0.88
    2 2 -12 2 o 3409.194 3494.408 144.84 1.29445 0.32
    7 1 6 1 o 3735.879 3857.627 59.44 1.26858 0.49
    7 0 -9 2 o 153.743 163.983 0.00 1.29260 0.01
    7 2 3 2 o 3619.519 4061.963 -29.27 1.28406 0.29
    6 3 -1 2 o 4527.828 4896.370 32.53 1.29172 0.37
    4 1 11 1 o 2996.676 3399.920 -91.34 1.27603 0.43
    1 4 -5 1 o 6782.102 7623.206 -61.45 1.28241 0.87
    2 4 -4 2 o 5656.425 6388.234 120.76 1.28989 0.37
    3 3 8 1 o 3708.789 4146.643 -127.62 1.28173 0.62
    8 0 -6 2 o 845.544 967.036 0.00 1.28912 0.03
    3 4 -1 2 o 5516.639 6240.120 -62.62 1.28873 0.39
    8 1 -5 1 o 5128.854 5780.865 61.00 1.28083 0.71
    6 3 -3 1 o 1726.312 1943.283 92.82 1.28075 0.27
    3 4 1 1 o 7319.204 8249.257 -62.75 1.28059 1.08
    1 3 -10 1 o 772.771 869.432 111.76 1.27806 0.12
    2 3 9 1 o 2420.313 2729.558 58.21 1.27748 0.39
    7 1 6 2 o 3919.336 3857.627 59.44 1.26858 0.25
    4 1 11 2 o 3304.617 3399.920 -91.34 1.27603 0.24
    6 3 1 1 o 9493.524 10701.312 45.80 1.27548 1.59
    1 4 -5 2 o 6682.531 7623.206 -61.45 1.28241 0.42
    3 3 8 2 o 3718.388 4146.643 -127.62 1.28173 0.31
    8 1 -5 2 o 5262.511 5780.865 61.00 1.28083 0.36
    6 3 -3 2 o 1771.936 1943.283 92.82 1.28075 0.14
    3 4 1 2 o 7548.754 8249.257 -62.75 1.28059 0.55
    3 1 12 1 o 3582.592 3858.457 79.70 1.27228 0.55
    1 3 -10 2 o 830.542 869.432 111.76 1.27806 0.06
    3 4 -3 1 o 2307.073 2398.138 -16.52 1.26991 0.31
    2 3 9 2 o 2623.369 2729.558 58.21 1.27748 0.21
    1 4 5 1 o 5500.146 5689.614 106.17 1.26913 0.75
    2 4 4 1 o 3656.030 3765.556 -62.58 1.26847 0.53
    6 3 1 2 o 10437.160 10701.312 45.80 1.27548 0.86
    7 0 7 1 o 4456.917 4244.389 180.00 1.25080 0.26
    8 0 4 1 o 1501.154 1442.688 0.00 1.25004 0.09
    5 1 10 1 o 1331.877 1266.104 -101.43 1.25838 0.18
    8 1 3 1 o 440.371 424.122 -146.31 1.24987 0.05
    5 1 -12 1 o 6605.392 6238.955 -95.74 1.25801 1.24
    3 1 12 2 o 3833.486 3858.457 79.70 1.27228 0.29
    4 3 7 1 o 3773.550 3803.069 -124.39 1.26428 0.63
    2 0 -14 1 o 323.565 325.415 0.00 1.26287 0.05
    3 4 -3 2 o 2381.786 2398.138 -16.52 1.26991 0.16
    1 4 5 2 o 5670.221 5689.614 106.17 1.26913 0.38
    0 0 14 1 o 1590.528 1595.164 180.00 1.26126 0.15
    2 4 4 2 o 3777.241 3765.556 -62.58 1.26847 0.27
    7 0 7 2 o 4218.012 4244.389 180.00 1.25080 0.12
    5 1 10 2 o 1329.016 1266.104 -101.43 1.25838 0.09
    8 0 4 2 o 1427.711 1442.688 0.00 1.25004 0.04
    8 1 3 2 o 419.088 424.122 -146.31 1.24987 0.03
    5 1 -12 2 o 6513.575 6238.955 -95.74 1.25801 0.60
    4 3 7 2 o 4128.994 3803.069 -124.39 1.26428 0.34
    2 0 -14 2 o 372.524 325.415 0.00 1.26287 0.03
    0 0 14 2 o 1787.713 1595.164 180.00 1.26126 0.08
    6 1 -11 1 o 2702.677 2686.570 52.86 1.24556 0.47
    4 1 -13 1 o 6753.097 6732.657 91.14 1.24488 1.30
    1 3 10 1 o 3246.245 3008.873 45.17 1.25216 0.49
    3 2 11 1 o 3846.398 3641.457 -34.65 1.25122 0.59
    4 2 10 1 o 2097.896 2033.374 140.48 1.24975 0.31
    4 2 10 2 o 2004.627 2033.374 140.48 1.24975 0.15
    0 4 6 1 o 4608.604 4536.391 129.84 1.24885 0.59
    2 1 13 1 o 2964.559 2933.932 66.63 1.24768 0.47
    3 4 3 1 o 3796.413 3757.948 -74.96 1.24696 0.56
    6 1 -11 2 o 2645.878 2686.570 52.86 1.24556 0.23
    7 2 -7 1 o 5191.311 5163.061 157.65 1.24493 0.75
    4 1 -13 2 o 6691.731 6732.657 91.14 1.24488 0.64
    1 3 10 2 o 3022.899 3008.873 45.17 1.25216 0.22
    6 3 -5 1 o 2934.813 2921.005 -174.45 1.24457 0.42
    4 3 -9 1 o 1343.179 1342.540 63.54 1.24383 0.19
    3 2 11 2 o 3643.152 3641.457 -34.65 1.25122 0.28
    0 4 6 2 o 4412.881 4536.391 129.84 1.24885 0.28
    2 1 13 2 o 2809.046 2933.932 66.63 1.24768 0.22
    3 4 3 2 o 3625.468 3757.948 -74.96 1.24696 0.26
    1 1 -14 1 o 8948.753 9163.902 79.95 1.23833 1.67
    4 0 12 1 o 5474.672 5405.696 0.00 1.23074 0.36
    7 2 -7 2 o 5113.947 5163.061 157.65 1.24493 0.36
    6 3 -5 2 o 2913.521 2921.005 -174.45 1.24457 0.20
    4 3 -9 2 o 1355.325 1342.540 63.54 1.24383 0.10
    3 3 -10 1 o 5996.606 5882.742 -147.24 1.23553 0.86
    5 2 9 1 o 3797.993 3732.578 122.41 1.22837 0.54
    5 2 -11 1 o 5051.201 4960.341 140.15 1.22805 0.81
    6 3 3 1 o 1273.899 1248.968 37.38 1.23495 0.22
    2 2 12 1 o 694.138 679.344 -63.46 1.23259 0.11
    1 1 -14 2 o 9285.514 9163.902 79.95 1.23833 0.85
    2 4 -6 1 o 3347.201 3312.016 139.29 1.23086 0.40
    4 0 12 2 o 5320.925 5405.696 0.00 1.23074 0.17
    4 2 -12 1 o 2631.230 2678.133 -68.41 1.22281 0.44
    6 1 9 1 o 1347.514 1376.843 69.47 1.22186 0.18
    4 4 0 1 o 963.705 944.925 123.31 1.22846 0.13
    3 3 -10 2 o 5995.611 5882.742 -147.24 1.23553 0.42
    5 2 9 2 o 3646.527 3732.578 122.41 1.22837 0.26
    5 2 -11 2 o 4841.806 4960.341 140.15 1.22805 0.38
    5 3 6 1 o 6137.082 6036.540 39.14 1.22766 0.98
    6 3 3 2 o 1270.538 1248.968 37.38 1.23495 0.11
    5 3 -8 1 o 1630.490 1598.464 -21.68 1.22743 0.23
    3 4 -5 1 o 872.301 853.098 140.57 1.22745 0.11
    8 2 -2 1 o 6875.286 7046.990 -24.25 1.22034 0.90
    5 0 11 1 o -0.137 0.004 0.00 1.21952 0.00
    5 0 -13 1 o 4041.747 4117.417 0.00 1.21915 0.38
    4 4 -2 1 o 361.549 354.456 -72.17 1.22606 0.05
    1 2 -13 1 o 3116.448 3069.292 -40.13 1.22593 0.52
    8 1 -7 1 o 713.697 704.718 -136.41 1.22530 0.10
    2 2 12 2 o 687.087 679.344 -63.46 1.23259 0.05
    7 2 5 1 o 4525.459 4627.423 -25.02 1.21651 0.64
    2 4 -6 2 o 3259.041 3312.016 139.29 1.23086 0.19
    3 0 13 1 o 160.130 165.892 180.00 1.22266 0.01
    4 2 -12 2 o 2604.242 2678.133 -68.41 1.22281 0.21
    6 0 -12 1 o 2212.687 2291.277 180.00 1.21464 0.19
    6 1 9 2 o 1326.106 1376.843 69.47 1.22186 0.09
    4 4 0 2 o 914.634 944.925 123.31 1.22846 0.06
    8 0 -8 1 o 802.286 827.180 0.00 1.22071 0.05
    8 2 0 1 o 4716.544 4923.829 -38.40 1.21345 0.62
    5 3 6 2 o 5900.901 6036.540 39.14 1.22766 0.47
    5 3 -8 2 o 1559.808 1598.464 -21.68 1.22743 0.11
    3 4 -5 2 o 830.724 853.098 140.57 1.22745 0.05
    8 2 -2 2 o 6707.959 7046.990 -24.25 1.22034 0.43
    5 0 11 2 o -0.306 0.004 0.00 1.21952 0.00
    5 0 -13 2 o 3974.767 4117.417 0.00 1.21915 0.18
    4 4 -2 2 o 350.059 354.456 -72.17 1.22606 0.02
    1 2 -13 2 o 3027.731 3069.292 -40.13 1.22593 0.25
    8 1 -7 2 o 698.815 704.718 -136.41 1.22530 0.05
    7 1 -10 1 o 101.897 102.557 -138.69 1.20970 0.02
    6 2 -10 1 o 3951.260 3969.638 -25.74 1.20960 0.59
    7 2 5 2 o 4616.014 4627.423 -25.02 1.21651 0.32
    3 1 -14 1 o 59.695 59.033 5.64 1.20846 0.01
    3 0 13 2 o 160.507 165.892 180.00 1.22266 0.01
    9 0 -1 1 o 3065.932 3030.759 0.00 1.20835 0.16
    6 0 -12 2 o 2330.672 2291.277 180.00 1.21464 0.10
    8 0 -8 2 o 781.749 827.180 0.00 1.22071 0.03
    8 2 0 2 o 5026.376 4923.829 -38.40 1.21345 0.32
    9 0 -3 1 o 350.454 342.431 0.00 1.20604 0.02
    1 4 -7 1 o 6644.741 6802.521 -50.81 1.21048 0.78
    7 1 -10 2 o 104.843 102.557 -138.69 1.20970 0.01
    0 3 11 1 o 3070.571 3063.097 -130.53 1.20931 0.43
    6 2 -10 2 o 4056.433 3969.638 -25.74 1.20960 0.30
    3 1 -14 2 o 60.601 59.033 5.64 1.20846 0.01
    9 0 -1 2 o 3102.083 3030.759 0.00 1.20835 0.08
    4 4 2 1 o 5903.620 5769.382 148.68 1.20762 0.84
    4 0 -14 1 o 5281.435 5163.584 180.00 1.20048 0.49
    1 1 14 1 o 2088.479 2041.075 -135.77 1.20565 0.34
    9 0 -3 2 o 351.454 342.431 0.00 1.20604 0.01
    6 0 10 1 o 3049.914 3415.084 180.00 1.19050 0.17
    8 2 -4 1 o 5006.599 4921.104 -45.26 1.20429 0.64
    2 3 -11 1 o 3818.279 3751.640 46.21 1.20397 0.53
    1 4 -7 2 o 6930.406 6802.521 -50.81 1.21048 0.40
    2 4 6 1 o 4633.092 4547.244 -63.00 1.20319 0.62
    9 0 1 1 o 4834.265 5541.984 0.00 1.18853 0.24
    0 3 11 2 o 3128.464 3063.097 -130.53 1.20931 0.22
    3 2 -13 1 o 549.003 565.080 -5.00 1.19474 0.09
    4 4 -4 1 o 4493.912 4382.182 -54.33 1.20083 0.55
    4 4 2 2 o 5914.576 5769.382 148.68 1.20762 0.41
    4 0 -14 2 o 4844.631 5163.584 180.00 1.20048 0.22
    8 1 5 1 o 2919.119 3548.311 -92.18 1.18518 0.33
    1 1 14 2 o 2103.754 2041.075 -135.77 1.20565 0.17
    6 0 10 2 o 2649.896 3415.084 180.00 1.19050 0.07
    8 2 -4 2 o 5003.338 4921.104 -45.26 1.20429 0.31
    2 3 -11 2 o 3791.765 3751.640 46.21 1.20397 0.26
    6 2 8 1 o 3355.667 3783.024 -8.07 1.18998 0.45
    1 2 13 1 o 3019.380 2983.578 153.67 1.19639 0.45
    2 0 14 1 o 3903.311 3833.756 180.00 1.19636 0.28
    2 4 6 2 o 4556.620 4547.244 -63.00 1.20319 0.30
    9 0 1 2 o 3991.407 5541.984 0.00 1.18853 0.10
    1 4 7 1 o 1924.639 1965.336 166.12 1.19490 0.24
    7 0 -11 1 o 221.065 256.231 180.00 1.18771 0.02
    3 2 -13 2 o 488.782 565.080 -5.00 1.19474 0.04
    4 4 -4 2 o 4134.421 4382.182 -54.33 1.20083 0.25
    3 4 5 1 o 258.073 274.927 101.05 1.19343 0.04
    8 1 5 2 o 2536.336 3548.311 -92.18 1.18518 0.14
    8 2 2 1 o 1092.008 1339.717 -94.77 1.18475 0.14
    6 2 8 2 o 2872.415 3783.024 -8.07 1.18998 0.19
    1 2 13 2 o 2609.400 2983.578 153.67 1.19639 0.19
    2 0 14 2 o 3358.405 3833.756 180.00 1.19636 0.12
    6 3 -7 1 o 2347.107 2686.316 -146.97 1.18911 0.31
    8 0 6 1 o 1712.750 2354.139 0.00 1.17478 0.09
    9 0 -5 1 o 1136.037 1581.269 180.00 1.18197 0.06
    9 1 -2 1 o 628.685 878.693 -71.13 1.18193 0.07
    1 4 7 2 o 1697.823 1965.336 166.12 1.19490 0.10
    9 1 0 1 o 2843.580 3917.265 -113.62 1.17360 0.30
    7 0 -11 2 o 175.556 256.231 180.00 1.18771 0.01
    7 3 -2 1 o 1175.575 1370.833 26.39 1.18681 0.16
    3 4 5 2 o 233.727 274.927 101.05 1.19343 0.02
    1 0 -15 1 o 1458.820 1723.976 180.00 1.18595 0.13
    7 1 8 1 o 993.396 1403.850 129.41 1.17113 0.11
    8 2 2 2 o 956.841 1339.717 -94.77 1.18475 0.06
    6 3 5 1 o 284.886 387.709 10.49 1.17658 0.04
    7 3 0 1 o 735.789 985.400 -151.11 1.18258 0.10
    6 3 -7 2 o 1915.430 2686.316 -146.97 1.18911 0.13
    8 0 6 2 o 1655.431 2354.139 0.00 1.17478 0.04
    9 0 -5 2 o 1205.798 1581.269 180.00 1.18197 0.03
    9 1 -2 2 o 651.376 878.693 -71.13 1.18193 0.04
    9 1 0 2 o 2753.607 3917.265 -113.62 1.17360 0.14
    7 3 -2 2 o 918.107 1370.833 26.39 1.18681 0.06
    1 0 -15 2 o 1138.323 1723.976 180.00 1.18595 0.05
    7 1 8 2 o 982.967 1403.850 129.41 1.17113 0.05
    6 3 5 2 o 275.566 387.709 10.49 1.17658 0.02
    9 1 -4 1 o 745.128 1041.922 94.19 1.16937 0.08
    7 3 0 2 o 737.026 985.400 -151.11 1.18258 0.05
    7 2 -9 1 o 758.357 1081.902 148.21 1.17046 0.10
    7 3 -4 1 o 1909.006 2731.836 62.12 1.16998 0.25
    7 2 -9 2 o 748.329 1081.902 148.21 1.17046 0.05
    0 4 8 1 o 1752.266 2515.606 66.53 1.16962 0.22
    3 3 10 1 o 2914.244 4088.013 -132.59 1.16893 0.39
    9 1 -4 2 o 733.718 1041.922 94.19 1.16937 0.04
    3 0 -15 1 o 3560.404 4918.365 0.00 1.16163 0.31
    3 4 -7 1 o 1737.279 2455.083 63.67 1.16799 0.20
    8 2 -6 1 o 298.272 424.235 55.58 1.16787 0.04
    4 4 4 1 o 4813.374 6828.330 104.69 1.16687 0.66
    5 4 -1 1 o 2260.653 3306.741 127.70 1.16526 0.29
    7 3 2 1 o 1259.710 1537.799 -137.72 1.15795 0.18
    4 3 9 1 o 1578.654 2280.074 17.46 1.16366 0.21
    9 0 3 1 o 2356.097 2740.234 0.00 1.14966 0.11
    7 3 -4 2 o 1876.557 2731.836 62.12 1.16998 0.12
    0 4 8 2 o 1716.589 2515.606 66.53 1.16962 0.11
    8 1 -9 1 o 1570.708 1754.165 -122.70 1.15607 0.20
    3 3 10 2 o 2907.036 4088.013 -132.59 1.16893 0.19
    3 0 -15 2 o 4481.892 4918.365 0.00 1.16163 0.19
    3 4 -7 2 o 1760.910 2455.083 63.67 1.16799 0.10
    8 2 -6 2 o 304.611 424.235 55.58 1.16787 0.02
    7 0 9 1 o 2612.109 3131.283 0.00 1.14728 0.13
    4 4 4 2 o 5183.952 6828.330 104.69 1.16687 0.35
    9 1 2 1 o 4647.390 5734.174 -72.22 1.14565 0.47
    2 4 -8 1 o 710.175 895.995 -57.11 1.15877 0.08
    5 4 -1 2 o 2684.919 3306.741 127.70 1.16526 0.17
    2 3 11 1 o 8.691 10.755 2.33 1.15766 0.00
    7 3 2 2 o 1345.634 1537.799 -137.72 1.15795 0.09
    4 4 -6 1 o 4623.787 5267.732 -56.00 1.15671 0.51
    4 3 9 2 o 1985.835 2280.074 17.46 1.16366 0.13
    9 0 3 2 o 2113.239 2740.234 0.00 1.14966 0.05
    8 1 -9 2 o 1495.313 1754.165 -122.70 1.15607 0.09
    5 4 1 1 o 273.683 302.290 36.05 1.15526 0.04
    5 4 -3 1 o 5730.521 6196.413 95.85 1.15521 0.68
    1 0 15 1 o 321.994 346.762 0.00 1.15518 0.03
    2 2 -14 1 o 1101.881 1307.745 173.46 1.14825 0.17
    2 1 -15 1 o 2382.465 2584.771 -114.57 1.15444 0.39
    1 3 -12 1 o 180.086 195.889 -108.89 1.15411 0.03
    2 1 -15 2 o 2182.321 2584.771 -114.57 1.15444 0.18
    7 0 9 2 o 2383.193 3131.283 0.00 1.14728 0.06
    1 3 -12 2 o 160.989 195.889 -108.89 1.15411 0.01
    7 2 7 1 o 2399.839 3139.411 -27.39 1.13915 0.28
    9 1 2 2 o 4368.029 5734.174 -72.22 1.14565 0.22
    2 4 -8 2 o 803.862 895.995 -57.11 1.15877 0.04
    8 2 4 1 o 860.650 1124.340 151.69 1.13858 0.10
    0 1 15 1 o 221.230 252.293 -55.24 1.15126 0.04
    2 3 11 2 o 9.140 10.755 2.33 1.15766 0.00
    4 3 -11 1 o 58.020 76.776 -138.34 1.14376 0.01
    4 4 -6 2 o 4514.604 5267.732 -56.00 1.15671 0.25
    8 0 -10 1 o 5575.520 7319.910 0.00 1.14253 0.35
    5 3 8 1 o 3457.175 4513.902 33.04 1.14250 0.46
    5 3 -10 1 o 2297.057 3024.778 46.33 1.14227 0.28
    5 4 1 2 o 251.152 302.290 36.05 1.15526 0.02
    5 4 -3 2 o 5266.785 6196.413 95.85 1.15521 0.31
    1 0 15 2 o 287.884 346.762 0.00 1.15518 0.01
    2 2 -14 2 o 978.542 1307.745 173.46 1.14825 0.08
    0 2 14 1 o 91.529 109.072 -50.01 1.14704 0.01
    9 0 -7 1 o 1319.599 1762.971 180.00 1.13980 0.08
    7 2 7 2 o 2782.568 3139.411 -27.39 1.13915 0.16
    8 2 4 2 o 989.517 1124.340 151.69 1.13858 0.06
    0 1 15 2 o 194.332 252.293 -55.24 1.15126 0.02
    9 1 -6 1 o 236.160 350.956 74.52 1.13783 0.04
    4 3 -11 2 o 57.833 76.776 -138.34 1.14376 0.00
    8 0 -10 2 o 6023.894 7319.910 0.00 1.14253 0.19
    5 3 8 2 o 3731.793 4513.902 33.04 1.14250 0.24
    5 3 -10 2 o 2526.376 3024.778 46.33 1.14227 0.15
    0 2 14 2 o 82.096 109.072 -50.01 1.14704 0.01
    4 1 13 1 o 3497.032 3771.854 -95.72 1.13348 0.40
    9 0 -7 2 o 1661.571 1762.971 180.00 1.13980 0.05
    9 1 -6 2 o 297.831 350.956 74.52 1.13783 0.02
    6 1 -13 1 o 486.299 574.797 -174.26 1.12999 0.07
    7 3 -6 1 o 6123.387 6945.053 43.19 1.13463 0.71
    5 1 12 1 o 165.904 206.731 175.63 1.12837 0.02
    5 1 -14 1 o 1753.176 2139.317 -99.67 1.12805 0.27
    4 1 13 2 o 3056.423 3771.854 -95.72 1.13348 0.17
    3 3 -12 1 o 307.186 384.441 -134.72 1.12614 0.04
    1 3 12 1 o 2585.298 2912.217 45.20 1.13121 0.32
    1 4 -9 1 o 568.807 668.416 -49.83 1.13043 0.06
    4 2 12 1 o 3150.262 3898.502 147.27 1.12394 0.37
    1 4 -9 2 o 535.664 668.416 -49.83 1.13043 0.03
    6 1 -13 2 o 456.546 574.797 -174.26 1.12999 0.03
    2 4 8 1 o 4745.021 5870.723 -38.33 1.12817 0.55
    6 3 -9 1 o 3718.133 4763.096 -134.45 1.12190 0.43
    7 3 -6 2 o 5604.446 6945.053 43.19 1.13463 0.32
    5 1 12 2 o 157.538 206.731 175.63 1.12837 0.01
    3 4 7 1 o 4356.022 5379.781 136.98 1.12740 0.53
    5 1 -14 2 o 1663.883 2139.317 -99.67 1.12805 0.13
    5 4 3 1 o 239.236 306.042 168.05 1.12671 0.04
    5 4 -5 1 o 2534.510 3122.315 131.53 1.12662 0.27
    3 3 -12 2 o 286.445 384.441 -134.72 1.12614 0.02
    1 3 12 2 o 2361.574 2912.217 45.20 1.13121 0.15
    8 1 7 1 o 1854.244 2035.799 -110.59 1.11155 0.19
    3 1 14 1 o 48.434 61.839 -113.32 1.12350 0.01
    4 2 12 2 o 3085.837 3898.502 147.27 1.12394 0.18
    7 3 4 1 o 3757.754 4604.484 -145.85 1.11651 0.48
    8 2 -8 1 o 671.489 823.622 115.39 1.11629 0.08
    2 4 8 2 o 4539.189 5870.723 -38.33 1.12817 0.26
    5 2 11 1 o 218.746 259.071 -159.13 1.11537 0.03
    6 1 11 1 o 4713.278 5177.883 77.54 1.10875 0.46
    6 3 -9 2 o 4061.103 4763.096 -134.45 1.12190 0.23
    5 2 -13 1 o 2584.386 3028.590 146.46 1.11509 0.35
    3 4 7 2 o 4119.021 5379.781 136.98 1.12740 0.25
    5 4 3 2 o 222.164 306.042 168.05 1.12671 0.02
    5 4 -5 2 o 2358.942 3122.315 131.53 1.12662 0.13
    7 1 -12 1 o 1594.019 1771.437 77.67 1.11348 0.21
    3 2 13 1 o 1272.383 1644.296 -31.35 1.11777 0.15
    6 2 -12 1 o 446.923 482.744 -54.98 1.11164 0.06
    8 1 7 2 o 1876.057 2035.799 -110.59 1.11155 0.09
    3 1 14 2 o 47.723 61.839 -113.32 1.12350 0.00
    7 3 4 2 o 4219.854 4604.484 -145.85 1.11651 0.27
    8 2 -8 2 o 751.803 823.622 115.39 1.11629 0.04
    5 2 11 2 o 234.744 259.071 -159.13 1.11537 0.01
    6 1 11 2 o 4685.919 5177.883 77.54 1.10875 0.23
    9 1 4 1 o 1428.441 1579.164 -134.19 1.10202 0.13
    5 2 -13 2 o 2746.616 3028.590 146.46 1.11509 0.19
    1 4 9 1 o 192.646 219.886 -30.20 1.11416 0.02
    2 0 -16 1 o 950.677 1051.689 0.00 1.10814 0.07
    4 1 -15 1 o 760.910 846.182 89.30 1.10794 0.13
    6 3 7 1 o 2117.300 2324.184 -135.57 1.10791 0.26
    9 2 -1 1 o 1876.774 2052.813 158.69 1.10681 0.20
    7 1 -12 2 o 1623.508 1771.437 77.67 1.11348 0.10
    4 4 6 1 o 814.306 877.047 101.13 1.11193 0.11
    3 2 13 2 o 1546.677 1644.296 -31.35 1.11777 0.09
    9 2 -3 1 o 113.550 120.892 121.29 1.10503 0.01
    6 2 -12 2 o 450.690 482.744 -54.98 1.11164 0.03
    9 0 5 1 o 213.815 239.366 0.00 1.09702 0.01
    1 4 9 2 o 196.366 219.886 -30.20 1.11416 0.01
    9 1 4 2 o 1423.896 1579.164 -134.19 1.10202 0.07
    2 0 -16 2 o 940.468 1051.689 0.00 1.10814 0.04
    4 1 -15 2 o 747.384 846.182 89.30 1.10794 0.06
    6 3 7 2 o 2082.593 2324.184 -135.57 1.10791 0.13
    4 2 -14 1 o 3045.769 3425.454 -23.43 1.10075 0.42
    8 0 8 1 o 1925.577 2121.630 0.00 1.09445 0.09
    9 2 -1 2 o 1814.017 2052.813 158.69 1.10681 0.09
    4 4 -8 1 o 2067.349 2350.780 -71.16 1.09965 0.21
    4 4 6 2 o 820.423 877.047 101.13 1.11193 0.05
    3 4 -9 1 o 3852.004 4369.657 130.02 1.09898 0.38
    9 2 -3 2 o 106.252 120.892 121.29 1.10503 0.01
    6 0 -14 1 o 901.769 1016.051 0.00 1.09815 0.06
    0 0 16 1 o 3366.450 3571.935 0.00 1.10361 0.23
    9 2 1 1 o 6499.488 6908.121 150.04 1.09152 0.65
    9 0 5 2 o 226.277 239.366 0.00 1.09702 0.00
    0 5 1 1 o 3880.308 4417.542 -171.72 1.10120 0.35
    10 0 -2 1 o 1410.397 1475.470 0.00 1.08913 0.06
    4 2 -14 2 o 3123.592 3425.454 -23.43 1.10075 0.21
    8 0 8 2 o 2015.811 2121.630 0.00 1.09445 0.04
    2 1 15 1 o 4668.360 5312.288 55.49 1.09956 0.56
    8 3 -1 1 o 5304.550 5761.447 -136.96 1.09344 0.59
    4 4 -8 2 o 2178.439 2350.780 -71.16 1.09965 0.11
    6 2 10 1 o 1952.985 2114.404 -25.09 1.09304 0.21
    4 0 14 1 o 3999.792 4301.590 0.00 1.09292 0.21
    0 3 13 1 o 593.705 635.447 -124.24 1.09256 0.07
    3 4 -9 2 o 4093.629 4369.657 130.02 1.09898 0.20
    1 5 0 1 o 3308.952 3732.959 19.32 1.09765 0.30
    2 2 14 1 o 1648.190 1860.130 -33.44 1.09757 0.20
    2 3 -13 1 o 1488.191 1585.861 56.44 1.09193 0.18
    9 1 -8 1 o 2354.568 2488.448 76.92 1.09162 0.25
    5 0 13 1 o 506.540 537.261 180.00 1.09165 0.03
    6 0 -14 2 o 956.244 1016.051 0.00 1.09815 0.03
    0 0 16 2 o 3177.766 3571.935 0.00 1.10361 0.11
    5 0 -15 1 o 1590.671 1686.838 0.00 1.09134 0.12
    6 4 -2 1 o 1587.315 1784.161 -58.16 1.09680 0.18
    9 2 1 2 o 6453.808 6908.121 150.04 1.09152 0.32
    7 2 -11 1 o 746.342 785.802 -50.68 1.09088 0.09
    8 3 -3 1 o 2244.331 2352.570 -126.60 1.09007 0.25
    6 4 0 1 o 3082.893 3426.301 -57.91 1.09514 0.36
    1 2 -15 1 o 3090.420 3231.260 -29.28 1.08952 0.41
    0 5 1 2 o 3978.376 4417.542 -171.72 1.10120 0.18
    10 0 -2 2 o 1283.508 1475.470 0.00 1.08913 0.03
    7 0 -13 1 o 249.189 263.985 180.00 1.08790 0.02
    2 1 15 2 o 4945.180 5312.288 55.49 1.09956 0.29
    10 0 0 1 o 94.004 114.646 180.00 1.08098 0.00
    8 2 6 1 o 2198.673 2672.641 147.26 1.08084 0.23
    0 4 10 1 o 2692.503 2788.366 120.91 1.08693 0.28
    8 3 -1 2 o 5535.881 5761.447 -136.96 1.09344 0.30
    6 2 10 2 o 2014.348 2114.404 -25.09 1.09304 0.11
    9 2 -5 1 o 1680.696 1739.665 -52.67 1.08643 0.17
    4 0 14 2 o 4165.558 4301.590 0.00 1.09292 0.11
    0 3 13 2 o 611.914 635.447 -124.24 1.09256 0.03
    7 3 -8 1 o 1412.473 1477.025 17.53 1.08551 0.15
    1 5 0 2 o 3570.087 3732.959 19.32 1.09765 0.16
    2 2 14 2 o 1773.696 1860.130 -33.44 1.09757 0.10
    2 3 -13 2 o 1505.583 1585.861 56.44 1.09193 0.09
    1 5 -2 1 o 306.676 320.531 -133.77 1.09092 0.03
    9 0 -9 1 o 6649.641 6981.519 180.00 1.08508 0.34
    9 1 -8 2 o 2370.070 2488.448 76.92 1.09162 0.12
    5 0 13 2 o 508.171 537.261 180.00 1.09165 0.01
    5 0 -15 2 o 1569.153 1686.838 0.00 1.09134 0.06
    6 4 -2 2 o 1704.102 1784.161 -58.16 1.09680 0.09
    7 2 -11 2 o 728.438 785.802 -50.68 1.09088 0.04
    1 1 -16 1 o 754.336 792.187 70.39 1.08979 0.12
    8 3 -3 2 o 2120.356 2352.570 -126.60 1.09007 0.12
    5 4 -7 1 o 221.390 248.026 -48.36 1.08335 0.02
    6 0 12 1 o 255.555 351.739 180.00 1.07705 0.01
    6 4 0 2 o 3282.906 3426.301 -57.91 1.09514 0.19
    1 2 -15 2 o 2855.090 3231.260 -29.28 1.08952 0.19
    7 1 10 1 o 1619.784 2103.606 -104.57 1.07678 0.15
    1 5 2 1 o 3281.020 3399.858 20.07 1.08761 0.30
    2 4 -10 1 o 1253.279 1522.589 -42.92 1.08142 0.13
    7 0 -13 2 o 205.173 263.985 180.00 1.08790 0.01
    10 0 -4 1 o 271.858 368.726 0.00 1.08089 0.02
    8 1 -11 1 o 2376.978 2929.576 -97.28 1.08082 0.27
    10 0 0 2 o 85.668 114.646 180.00 1.08098 0.00
    8 2 6 2 o 2014.643 2672.641 147.26 1.08084 0.10
    0 4 10 2 o 2221.907 2788.366 120.91 1.08693 0.11
    8 3 1 1 o 427.612 535.672 -168.42 1.08030 0.05
    9 2 -5 2 o 1374.546 1739.665 -52.67 1.08643 0.07
    7 3 -8 2 o 1140.358 1477.025 17.53 1.08551 0.06
    0 5 3 1 o 992.889 1051.191 -177.00 1.08446 0.09
    1 5 -2 2 o 301.928 320.531 -133.77 1.09092 0.01
    9 0 -9 2 o 5406.439 6981.519 180.00 1.08508 0.14
    5 4 5 1 o 2737.112 3041.551 -66.64 1.08348 0.33
    1 1 -16 2 o 700.546 792.187 70.39 1.08979 0.05
    5 4 -7 2 o 186.645 248.026 -48.36 1.08335 0.01
    6 0 12 2 o 256.827 351.739 180.00 1.07705 0.01
    6 4 -4 1 o 493.724 587.576 61.13 1.08185 0.05
    7 1 10 2 o 1633.759 2103.606 -104.57 1.07678 0.07
    1 5 2 2 o 2748.858 3399.858 20.07 1.08761 0.12
    3 0 15 1 o 812.477 1030.878 180.00 1.08070 0.05
    2 5 -1 1 o 2229.057 2804.287 30.41 1.08064 0.20
    2 4 -10 2 o 1124.591 1522.589 -42.92 1.08142 0.06
    10 0 -4 2 o 235.391 368.726 0.00 1.08089 0.01
    8 1 -11 2 o 2174.519 2929.576 -97.28 1.08082 0.12
    3 0 15 2 o 736.961 1030.878 180.00 1.08070 0.02
    8 3 1 2 o 396.108 535.672 -168.42 1.08030 0.02
    10 1 -1 1 o 198.889 243.835 -163.23 1.06658 0.02
    0 5 3 2 o 808.396 1051.191 -177.00 1.08446 0.04
    3 1 -16 1 o 1157.699 1530.359 -126.43 1.07241 0.17
    2 5 1 1 o 290.385 375.818 -8.15 1.07743 0.03
    6 4 2 1 o 4189.280 5444.757 -65.52 1.07709 0.49
    5 4 5 2 o 2334.800 3041.551 -66.64 1.08348 0.14
    8 3 -5 1 o 1774.358 2293.816 -141.28 1.07062 0.18
    3 2 -15 1 o 1251.659 1617.088 116.07 1.07057 0.16
    6 4 -4 2 o 439.549 587.576 61.13 1.08185 0.02
    2 5 -1 2 o 2034.231 2804.287 30.41 1.08064 0.09
    4 0 -16 1 o 1712.678 2169.446 180.00 1.06838 0.13
    4 3 11 1 o 1143.241 1443.077 44.15 1.06782 0.13
    9 2 3 1 o 1260.239 1553.822 147.16 1.06118 0.12
    10 1 -3 1 o 1569.507 1909.849 -109.38 1.06654 0.14
    10 1 -1 2 o 196.172 243.835 -163.23 1.06658 0.01
    10 1 -3 2 o 1534.095 1909.849 -109.38 1.06654 0.07
    3 1 -16 2 o 1272.323 1530.359 -126.43 1.07241 0.09
    2 5 1 2 o 291.343 375.818 -8.15 1.07743 0.01
    3 3 12 1 o 1744.982 2067.452 -141.54 1.06562 0.19
    6 4 2 2 o 4204.071 5444.757 -65.52 1.07709 0.24
    7 2 9 1 o 728.298 883.365 135.99 1.05931 0.07
    8 3 -5 2 o 1951.143 2293.816 -141.28 1.07062 0.10
    3 2 -15 2 o 1362.431 1617.088 116.07 1.07057 0.09
    7 3 6 1 o 2059.853 2480.377 -132.87 1.06344 0.23
    10 0 2 1 o 1431.081 1682.486 180.00 1.05750 0.06
    1 5 -4 1 o 1159.341 1506.003 -178.42 1.06832 0.10
    2 5 -3 1 o 2161.265 2783.914 3.13 1.06791 0.19
    8 0 -12 1 o 587.794 744.042 0.00 1.06196 0.04
    4 0 -16 2 o 1767.471 2169.446 180.00 1.06838 0.06
    4 3 11 2 o 1159.418 1443.077 44.15 1.06782 0.06
    9 2 3 2 o 1377.934 1553.822 147.16 1.06118 0.07
    1 2 15 1 o 1422.874 1673.140 -162.79 1.06551 0.17
    9 1 6 1 o 335.064 369.129 87.88 1.04794 0.03
    3 3 12 2 o 1684.181 2067.452 -141.54 1.06562 0.09
    1 1 16 1 o 1501.052 1745.708 -83.54 1.06423 0.18
    7 2 9 2 o 803.525 883.365 135.99 1.05931 0.04
    5 3 10 1 o 242.076 286.171 35.65 1.05741 0.03
    10 0 -6 1 o 6346.972 7379.997 0.00 1.05734 0.27
    5 3 -12 1 o 3211.561 3742.535 70.86 1.05719 0.35
    10 1 1 1 o 36.665 42.442 89.98 1.05138 0.01
    7 3 6 2 o 2132.481 2480.377 -132.87 1.06344 0.12
    10 0 2 2 o 1552.875 1682.486 180.00 1.05750 0.03
    1 5 4 1 o 2341.056 2910.414 23.73 1.06213 0.21
    1 5 -4 2 o 1199.859 1506.003 -178.42 1.06832 0.05
    7 0 11 1 o 383.700 417.960 0.00 1.05064 0.02
    2 5 -3 2 o 2200.537 2783.914 3.13 1.06791 0.09
    3 4 9 1 o 1345.484 1528.966 118.43 1.05581 0.15
    8 0 -12 2 o 648.525 744.042 0.00 1.06196 0.02
    8 2 -10 1 o 2207.446 2487.695 133.71 1.05556 0.23
    1 2 15 2 o 1353.230 1673.140 -162.79 1.06551 0.08
    9 1 6 2 o 301.773 369.129 87.88 1.04794 0.01
    2 5 3 1 o 516.190 629.141 173.50 1.05868 0.05
    9 2 -7 1 o 2026.772 2248.797 -35.00 1.05341 0.20
    1 1 16 2 o 1477.791 1745.708 -83.54 1.06423 0.09
    8 3 3 1 o 29.272 32.642 142.97 1.05235 0.00
    10 1 -5 1 o 4468.461 4768.533 -97.64 1.05126 0.38
    2 0 16 1 o 1311.639 1481.405 180.00 1.05631 0.08
    5 3 10 2 o 265.228 286.171 35.65 1.05741 0.01
    2 3 13 1 o 489.813 522.763 -140.20 1.05104 0.05
    10 0 -6 2 o 6957.114 7379.997 0.00 1.05734 0.15
    5 3 -12 2 o 3494.646 3742.535 70.86 1.05719 0.19
    10 1 1 2 o 33.337 42.442 89.98 1.05138 0.00
    1 5 4 2 o 2595.356 2910.414 23.73 1.06213 0.11
    2 4 10 1 o 1350.637 1435.458 -84.08 1.05044 0.14
    7 0 11 2 o 355.003 417.960 0.00 1.05064 0.01
    3 5 0 1 o 4860.443 5420.490 -158.14 1.05500 0.43
    6 3 -11 1 o 1027.234 1100.575 -106.48 1.04977 0.11
    3 4 9 2 o 1423.063 1528.966 118.43 1.05581 0.08
    4 3 -13 1 o 3269.415 3516.108 -143.52 1.04936 0.35
    1 4 -11 1 o 11.461 12.538 104.58 1.04928 0.00
    8 2 -10 2 o 2313.624 2487.695 133.71 1.05556 0.12
    4 4 8 1 o 196.857 212.921 173.20 1.04895 0.02
    9 0 7 1 o 530.654 610.383 180.00 1.03642 0.02
    0 5 5 1 o 549.212 606.810 -63.05 1.05315 0.05
    2 5 3 2 o 580.058 629.141 173.50 1.05868 0.03
    6 4 -6 1 o 986.451 1070.318 82.67 1.05222 0.10
    9 2 -7 2 o 2014.672 2248.797 -35.00 1.05341 0.10
    3 5 -2 1 o 656.585 709.387 -158.12 1.05199 0.06
    1 0 -17 1 o 1443.250 1601.445 180.00 1.04616 0.10
    8 3 3 2 o 28.338 32.642 142.97 1.05235 0.00
    1 3 -14 1 o 3946.220 4393.864 -154.11 1.04543 0.42
    10 1 -5 2 o 4265.536 4768.533 -97.64 1.05126 0.18
    6 4 4 1 o 952.670 1079.698 -34.17 1.04495 0.11
    2 0 16 2 o 1418.701 1481.405 180.00 1.05631 0.04
    2 3 13 2 o 462.545 522.763 -140.20 1.05104 0.02
    2 4 10 2 o 1246.544 1435.458 -84.08 1.05044 0.06
    3 5 0 2 o 4996.404 5420.490 -158.14 1.05500 0.22
    6 3 -11 2 o 924.055 1100.575 -106.48 1.04977 0.05
    4 3 -13 2 o 2923.475 3516.108 -143.52 1.04936 0.15
    1 4 -11 2 o 9.689 12.538 104.58 1.04928 0.00
    4 4 8 2 o 173.814 212.921 173.20 1.04895 0.01
    9 0 7 2 o 525.858 610.383 180.00 1.03642 0.01
    0 5 5 2 o 543.539 606.810 -63.05 1.05315 0.02
    8 1 9 1 o 3671.127 4157.628 -96.76 1.03558 0.30
    6 4 -6 2 o 964.774 1070.318 82.67 1.05222 0.05
    2 5 -5 1 o 1765.068 2287.093 26.66 1.04085 0.14
    3 5 -2 2 o 642.470 709.387 -158.12 1.05199 0.03
    1 0 -17 2 o 1279.921 1601.445 180.00 1.04616 0.04
    1 3 -14 2 o 3590.189 4393.864 -154.11 1.04543 0.19
    6 4 4 2 o 892.103 1079.698 -34.17 1.04495 0.05
    3 5 2 1 o 2388.781 2893.065 154.29 1.04316 0.22
    8 3 -7 1 o 76.421 90.752 41.05 1.03755 0.01
    9 1 -10 1 o 1635.843 1843.874 73.89 1.03605 0.16
    4 4 -10 1 o 256.105 285.971 22.44 1.03573 0.02
    6 3 9 1 o 1540.964 1741.841 -95.98 1.03546 0.17
    8 1 9 2 o 3581.284 4157.628 -96.76 1.03558 0.14
    2 5 -5 2 o 2103.439 2287.093 26.66 1.04085 0.08
    10 1 3 1 o 5135.212 4896.253 75.24 1.02281 0.39
    1 4 11 1 o 2423.415 2712.825 -75.58 1.03339 0.23
    10 0 4 1 o 5379.302 5038.774 180.00 1.02154 0.19
    1 5 -6 1 o 3442.918 3924.189 179.39 1.03264 0.28
    3 0 -17 1 o 1494.963 1716.871 0.00 1.03216 0.10
    3 5 2 2 o 2491.167 2893.065 154.29 1.04316 0.12
    7 4 -1 1 o 44.044 51.271 -160.18 1.03180 0.00
    8 3 -7 2 o 77.120 90.752 41.05 1.03755 0.00
    5 4 7 1 o 763.567 914.240 -70.60 1.03054 0.09
    5 4 -9 1 o 1086.793 1291.989 -87.35 1.03039 0.10
    9 1 -10 2 o 1540.075 1843.874 73.89 1.03605 0.07
    3 5 -4 1 o 434.353 473.242 -61.28 1.03450 0.04
    4 4 -10 2 o 239.039 285.971 22.44 1.03573 0.01
    6 3 9 2 o 1470.531 1741.841 -95.98 1.03546 0.08
    2 2 -16 1 o 642.000 754.566 134.88 1.02827 0.08
    3 5 -4 2 o 392.896 473.242 -61.28 1.03450 0.02
    10 1 3 2 o 5404.699 4896.253 75.24 1.02281 0.20
    7 3 -10 1 o 21.625 25.907 81.86 1.02803 0.00
    6 1 -15 1 o 909.953 1026.050 -109.16 1.02738 0.11
    3 3 -14 1 o 104.567 119.278 -67.26 1.02727 0.01
    1 4 11 2 o 2376.874 2712.825 -75.58 1.03339 0.11
    10 0 4 2 o 5608.878 5038.774 180.00 1.02154 0.10
    3 4 -11 1 o 2122.344 2363.784 121.57 1.02674 0.19
    1 5 -6 2 o 3554.005 3924.189 179.39 1.03264 0.14
    8 0 10 1 o 5078.213 4551.697 0.00 1.01494 0.19
    3 0 -17 2 o 1616.040 1716.871 0.00 1.03216 0.05
    2 1 -17 1 o 291.387 306.036 -19.50 1.02572 0.04
    7 4 -1 2 o 49.082 51.271 -160.18 1.03180 0.00
    1 3 14 1 o 1328.925 1381.439 65.09 1.02554 0.14
    9 2 5 1 o 168.399 154.764 147.18 1.01936 0.01
    0 2 16 1 o 2181.484 2152.243 147.09 1.02464 0.24
    5 4 7 2 o 930.979 914.240 -70.60 1.03054 0.05
    1 5 6 1 o 2358.785 2284.060 29.00 1.02429 0.19
    5 4 -9 2 o 1332.611 1291.989 -87.35 1.03039 0.06
    9 0 -11 1 o 758.118 719.835 180.00 1.02351 0.04
    7 1 -14 1 o 1451.128 1376.153 73.38 1.02306 0.17
    7 4 -3 1 o 2355.727 2732.880 -59.20 1.02758 0.23
    8 2 8 1 o 3141.078 2852.771 149.14 1.01730 0.28
    10 1 -7 1 o 2441.418 2267.419 -108.82 1.02263 0.20
    2 2 -16 2 o 810.663 754.566 134.88 1.02827 0.05
    7 4 1 1 o 122.632 111.132 101.82 1.02210 0.02
    7 3 -10 2 o 28.160 25.907 81.86 1.02803 0.00
    2 5 5 1 o 1468.653 1648.241 -145.93 1.02671 0.13
    10 0 -8 1 o 2514.536 2327.038 0.00 1.02132 0.11
    6 1 -15 2 o 1104.950 1026.050 -109.16 1.02738 0.07
    3 3 -14 2 o 129.220 119.278 -67.26 1.02727 0.01
    3 4 -11 2 o 2563.071 2363.784 121.57 1.02674 0.11
    6 2 -14 1 o 520.999 480.535 108.75 1.02027 0.06
    8 0 10 2 o 5019.291 4551.697 0.00 1.01494 0.09
    2 1 -17 2 o 334.427 306.036 -19.50 1.02572 0.02
    1 3 14 2 o 1515.209 1381.439 65.09 1.02554 0.08
    9 2 5 2 o 172.986 154.764 147.18 1.01936 0.01
    0 2 16 2 o 2360.287 2152.243 147.09 1.02464 0.13
    10 2 -2 1 o 802.785 714.400 149.00 1.01302 0.07
    8 3 5 1 o 1808.551 1618.968 41.81 1.01285 0.18
    1 5 6 2 o 2503.162 2284.060 29.00 1.02429 0.10
    5 1 14 1 o 1105.492 1006.171 53.02 1.01798 0.10
    5 1 -16 1 o 23.951 21.566 -103.04 1.01771 0.00
    4 5 -1 1 o 337.950 312.616 140.11 1.02251 0.03
    9 0 -11 2 o 791.876 719.835 180.00 1.02351 0.02
    1 0 17 1 o 32.285 29.849 0.00 1.02211 0.00
    7 1 -14 2 o 1525.033 1376.153 73.38 1.02306 0.09
    7 4 -3 2 o 2956.138 2732.880 -59.20 1.02758 0.14
    10 1 -7 2 o 2507.009 2267.419 -108.82 1.02263 0.10
    8 2 8 2 o 3155.009 2852.771 149.14 1.01730 0.14
    4 1 15 1 o 247.850 218.368 -127.32 1.01630 0.03
    4 2 14 1 o 2652.992 2381.684 149.30 1.01607 0.25
    0 1 17 1 o 1674.680 1544.122 -109.32 1.02075 0.19
    7 4 1 2 o 129.304 111.132 101.82 1.02210 0.01
    2 5 5 2 o 1793.486 1648.241 -145.93 1.02671 0.08
    10 0 -8 2 o 2633.516 2327.038 0.00 1.02132 0.05
    5 2 13 1 o 888.585 787.409 -60.06 1.01505 0.08
    5 2 -15 1 o 1379.781 1226.650 138.23 1.01480 0.16
    6 2 -14 2 o 541.420 480.535 108.75 1.02027 0.03
    6 1 13 1 o 591.396 531.707 46.01 1.00873 0.05
    3 5 4 1 o 702.356 640.080 -147.24 1.01791 0.06
    4 5 1 1 o 2151.435 1956.582 9.56 1.01708 0.19
    10 2 -2 2 o 787.363 714.400 149.00 1.01302 0.03
    7 2 -13 1 o 1793.496 1614.959 -20.44 1.01204 0.19
    8 3 5 2 o 1772.205 1618.968 41.81 1.01285 0.09
    5 1 14 2 o 1113.955 1006.171 53.02 1.01798 0.05
    10 2 0 1 o 150.332 137.676 -15.19 1.00646 0.01
    5 1 -16 2 o 24.119 21.566 -103.04 1.01771 0.00
    4 5 -1 2 o 346.369 312.616 140.11 1.02251 0.01
    6 4 -8 1 o 3989.799 3640.512 133.05 1.01137 0.35
    1 0 17 2 o 33.127 29.849 0.00 1.02211 0.00
    0 5 7 1 o 2669.184 2455.102 18.11 1.01088 0.21
    9 3 -2 1 o 806.202 733.739 39.05 1.01082 0.07
    4 1 15 2 o 243.449 218.368 -127.32 1.01630 0.01
    4 2 14 2 o 2616.965 2381.684 149.30 1.01607 0.12
    7 4 -5 1 o 3384.880 3078.983 -46.76 1.00992 0.30
    0 1 17 2 o 1764.991 1544.122 -109.32 1.02075 0.10
    9 2 -9 1 o 2197.787 1992.834 -19.16 1.00976 0.20
    4 5 -3 1 o 1912.545 1666.819 -147.21 1.01437 0.16
    7 3 8 1 o 249.120 234.693 -129.21 1.00404 0.02
    5 2 13 2 o 875.403 787.409 -60.06 1.01505 0.04
    5 2 -15 2 o 1359.866 1226.650 138.23 1.01480 0.08
    6 2 12 1 o 984.530 931.062 -24.15 1.00328 0.09
    6 1 13 2 o 560.812 531.707 46.01 1.00873 0.02
    3 5 4 2 o 705.567 640.080 -147.24 1.01791 0.03
    10 2 -4 1 o 1408.971 1282.227 150.75 1.00639 0.12
    0 4 12 1 o 825.234 754.760 112.76 1.00628 0.07
    4 5 1 2 o 2135.243 1956.582 9.56 1.01708 0.09
    3 2 15 1 o 379.014 346.039 -132.91 1.00623 0.04
    7 2 -13 2 o 1753.026 1614.959 -20.44 1.01204 0.09
    10 2 0 2 o 144.807 137.676 -15.19 1.00646 0.01
    9 3 0 1 o 3424.333 3172.431 48.56 1.00560 0.31
    8 1 -13 1 o 4114.930 3833.816 -107.45 1.00528 0.42
    6 4 -8 2 o 3891.743 3640.512 133.05 1.01137 0.17
    0 5 7 2 o 2595.955 2455.102 18.11 1.01088 0.10
    9 3 -2 2 o 781.817 733.739 39.05 1.01082 0.04
    3 5 -6 1 o 302.605 285.875 -4.84 1.00459 0.02
    2 4 -12 1 o 5973.688 5639.693 -57.04 1.00449 0.52
    3 1 16 1 o 293.875 279.041 -85.50 1.00385 0.03
    7 4 -5 2 o 3248.679 3078.983 -46.76 1.00992 0.14
    9 2 -9 2 o 2103.391 1992.834 -19.16 1.00976 0.09
    4 5 -3 2 o 1879.321 1666.819 -147.21 1.01437 0.08
    7 3 8 2 o 253.667 234.693 -129.21 1.00404 0.01
    9 3 -4 1 o 1592.896 1510.568 169.29 1.00293 0.14
    2 5 -7 1 o 126.525 119.054 -69.80 1.00255 0.01
    6 2 12 2 o 1020.679 931.062 -24.15 1.00328 0.04
    6 4 6 1 o 177.373 168.207 97.05 1.00235 0.02
    10 2 -4 2 o 1342.835 1282.227 150.75 1.00639 0.06
    0 4 12 2 o 788.335 754.760 112.76 1.00628 0.04
    3 2 15 2 o 360.679 346.039 -132.91 1.00623 0.02
    7 4 3 1 o 7361.391 6970.842 129.46 0.99961 0.73
    9 3 0 2 o 3354.148 3172.431 48.56 1.00560 0.15
    9 1 8 1 o 1405.068 1286.148 75.95 0.98849 0.10
    8 1 -13 2 o 4062.921 3833.816 -107.45 1.00528 0.20
    3 5 -6 2 o 306.638 285.875 -4.84 1.00459 0.01
    2 4 -12 2 o 6039.667 5639.693 -57.04 1.00449 0.26
    3 1 16 2 o 304.167 279.041 -85.50 1.00385 0.01
    9 3 -4 2 o 1663.651 1510.568 169.29 1.00293 0.07
    6 0 -16 1 o 1658.065 1511.419 0.00 0.99686 0.10
    7 0 -15 1 o 2982.196 2713.973 180.00 0.99671 0.16
    2 5 -7 2 o 133.980 119.054 -69.80 1.00255 0.01
    6 4 6 2 o 186.003 168.207 97.05 1.00235 0.01
    4 2 -16 1 o 2985.544 2701.248 -17.29 0.99626 0.33
    6 0 -16 2 o 1604.494 1511.419 0.00 0.99686 0.05
    4 1 -17 1 o 1348.363 1214.590 81.73 0.99520 0.16
    10 1 5 1 o 3089.183 2562.022 64.31 0.98399 0.22
    8 3 -9 1 o 1768.127 1583.378 19.63 0.99450 0.15
    7 1 12 1 o 4275.162 3996.421 -104.83 0.98942 0.32
    11 0 -3 1 o 4311.630 4042.936 180.00 0.98911 0.15
    4 5 3 1 o 3050.009 2864.040 16.22 0.99871 0.27
    7 4 3 2 o 7660.479 6970.842 129.46 0.99961 0.38
    4 5 -5 1 o 3520.371 3166.616 171.57 0.99359 0.27
    2 3 -15 1 o 2107.310 1916.211 34.19 0.99347 0.21
    9 1 8 2 o 1609.192 1286.148 75.95 0.98849 0.06
    11 0 -1 1 o 2690.579 2445.331 180.00 0.98791 0.09
    9 3 2 1 o 4502.801 4086.165 65.86 0.98784 0.40
    10 2 2 1 o 2149.617 1930.261 -56.32 0.98743 0.17
    0 3 15 1 o 426.322 406.224 60.89 0.99144 0.04
    8 2 -12 1 o 2980.283 2833.415 139.33 0.99105 0.28
    7 0 -15 2 o 2873.848 2713.973 180.00 0.99671 0.08
    4 2 -16 2 o 2853.893 2701.248 -17.29 0.99626 0.16
    4 1 -17 2 o 1300.890 1214.590 81.73 0.99520 0.08
    10 1 5 2 o 3437.555 2562.022 64.31 0.98399 0.12
    8 3 -9 2 o 1710.111 1583.378 19.63 0.99450 0.07
    7 1 12 2 o 4865.323 3996.421 -104.83 0.98942 0.18
    11 0 -3 2 o 4950.137 4042.936 180.00 0.98911 0.08
    4 5 3 2 o 3100.533 2864.040 16.22 0.99871 0.14
    1 5 -8 1 o 4271.846 3871.783 -148.20 0.98772 0.31
    4 5 -5 2 o 3510.365 3166.616 171.57 0.99359 0.13
    2 3 -15 2 o 2124.581 1916.211 34.19 0.99347 0.10
    10 0 6 1 o 3498.970 2672.144 180.00 0.97682 0.12
    10 2 -6 1 o 6273.162 5629.316 141.31 0.98729 0.49
    11 0 -1 2 o 3123.394 2445.331 180.00 0.98791 0.05
    9 3 2 2 o 5217.958 4086.165 65.86 0.98784 0.23
    7 2 11 1 o 905.511 702.052 161.46 0.98183 0.08
    2 0 -18 1 o 36.097 30.686 180.00 0.98662 0.00
    10 2 2 2 o 2499.181 1930.261 -56.32 0.98743 0.10
    2 2 16 1 o 2338.074 2055.927 -37.96 0.98645 0.22
    0 3 15 2 o 471.011 406.224 60.89 0.99144 0.02
    8 2 -12 2 o 3313.683 2833.415 139.33 0.99105 0.15
    11 0 1 1 o 520.245 417.367 180.00 0.97461 0.02
[truncated: 186,776 more chars]
